# Supplementary material for: Speciation, Structural Refinement, and Distribution of Ti Sites in Titanium Silicalite‐1 From 47/49Ti NMR Crystallography at 28.2 Tesla
Source: Angew Chem Int Ed Engl. 2026 Feb 24;65(15):e24232. doi: 10.1002/anie.202524232 (PMC13053924; doi:10.1002/anie.202524232)
Supplement: Supplementary file 2 — Supporting File 2: anie71223‐sup‐0002‐Data.zip. [file ANIE-65-e24232-s002.zip]

Archive with 140 entries (116 files):
- xyz_submission/
- xyz_submission/angle_bond_variation/
- xyz_submission/angle_bond_variation/O-Ti-O/
- xyz_submission/angle_bond_variation/O-Ti-O/100.xyz
- xyz_submission/angle_bond_variation/O-Ti-O/105.xyz
- xyz_submission/angle_bond_variation/O-Ti-O/106_2.xyz
- xyz_submission/angle_bond_variation/O-Ti-O/107_5.xyz
- xyz_submission/angle_bond_variation/O-Ti-O/108_8.xyz
- xyz_submission/angle_bond_variation/O-Ti-O/110.xyz
- xyz_submission/angle_bond_variation/O-Ti-O/111_2.xyz
- xyz_submission/angle_bond_variation/O-Ti-O/112_5.xyz
- xyz_submission/angle_bond_variation/O-Ti-O/113_8.xyz
- xyz_submission/angle_bond_variation/O-Ti-O/115.xyz
- xyz_submission/angle_bond_variation/O-Ti-O/120.xyz
- xyz_submission/angle_bond_variation/O-Ti-O/125.xyz
- xyz_submission/angle_bond_variation/O-Ti-O/130.xyz
- xyz_submission/angle_bond_variation/O-Ti-O/90.xyz
- xyz_submission/angle_bond_variation/O-Ti-O/95.xyz
- xyz_submission/angle_bond_variation/Ti-O/
- xyz_submission/angle_bond_variation/Ti-O/1_600.xyz
- xyz_submission/angle_bond_variation/Ti-O/1_625.xyz
- xyz_submission/angle_bond_variation/Ti-O/1_650.xyz
- xyz_submission/angle_bond_variation/Ti-O/1_675.xyz
- xyz_submission/angle_bond_variation/Ti-O/1_700.xyz
- xyz_submission/angle_bond_variation/Ti-O/1_725.xyz
- xyz_submission/angle_bond_variation/Ti-O/1_750.xyz
- xyz_submission/angle_bond_variation/Ti-O/1_775.xyz
- xyz_submission/angle_bond_variation/Ti-O/1_800.xyz
- xyz_submission/angle_bond_variation/Ti-O/1_825.xyz
- xyz_submission/angle_bond_variation/Ti-O/1_850.xyz
- xyz_submission/angle_bond_variation/Ti-O/1_875.xyz
- xyz_submission/angle_bond_variation/Ti-O/1_900.xyz
- xyz_submission/angle_bond_variation/Ti-O/1_925.xyz
- xyz_submission/angle_bond_variation/Ti-O/1_950.xyz
- xyz_submission/angle_bond_variation/Ti-O/1_975.xyz
- xyz_submission/angle_bond_variation/Ti-O/2_000.xyz
- xyz_submission/angle_bond_variation/Ti-O-Si/
- xyz_submission/angle_bond_variation/Ti-O-Si/100.xyz
- xyz_submission/angle_bond_variation/Ti-O-Si/110.xyz
- xyz_submission/angle_bond_variation/Ti-O-Si/120.xyz
- xyz_submission/angle_bond_variation/Ti-O-Si/130.xyz
- xyz_submission/angle_bond_variation/Ti-O-Si/140.xyz
- xyz_submission/angle_bond_variation/Ti-O-Si/150.xyz
- xyz_submission/angle_bond_variation/Ti-O-Si/160.xyz
- xyz_submission/angle_bond_variation/Ti-O-Si/170.xyz
- xyz_submission/angle_bond_variation/Ti-O-Si/180.xyz
- xyz_submission/benchmark/
- xyz_submission/benchmark/O/
- xyz_submission/benchmark/O/C2H5OH.xyz
- xyz_submission/benchmark/O/CH3OH.xyz
- xyz_submission/benchmark/O/CH3_2CO.xyz
- xyz_submission/benchmark/O/DMDO.xyz
- xyz_submission/benchmark/O/H2O.xyz
- xyz_submission/benchmark/O/H2O2.xyz
- xyz_submission/benchmark/O/mCPBA.xyz
- xyz_submission/benchmark/O/MTO.xyz
- xyz_submission/benchmark/O/tBuOH.xyz
- xyz_submission/benchmark/O/tBuOOH.xyz
- xyz_submission/benchmark/Ti/
- xyz_submission/benchmark/Ti/chemical_shift/
- xyz_submission/benchmark/Ti/chemical_shift/MeTiBr3.xyz
- xyz_submission/benchmark/Ti/chemical_shift/TiBr4.xyz
- xyz_submission/benchmark/Ti/chemical_shift/TiCl4.xyz
- xyz_submission/benchmark/Ti/chemical_shift/TiCl4_thf_2_trans.xyz
- xyz_submission/benchmark/Ti/chemical_shift/TiCp2Cl2.xyz
- xyz_submission/benchmark/Ti/chemical_shift/TiI4.xyz
- xyz_submission/benchmark/Ti/chemical_shift/TiMe2Cl2.xyz
- xyz_submission/benchmark/Ti/chemical_shift/TiMe3Cl.xyz
- xyz_submission/benchmark/Ti/chemical_shift/TiMe4.xyz
- xyz_submission/benchmark/Ti/CQ/
- xyz_submission/benchmark/Ti/CQ/TiCl6.xyz
- xyz_submission/benchmark/Ti/CQ/TiCp2Cl2.xyz
- xyz_submission/benchmark/Ti/CQ/TiCp2_star_2_Cl2.xyz
- xyz_submission/benchmark/Ti/CQ/TiCp_starCl3.xyz
- xyz_submission/molecular/
- xyz_submission/molecular/Berkessel_mono_oxo.xyz
- xyz_submission/molecular/Ti2O2_acac_4.xyz
- xyz_submission/molecular/TiCl_OTBOS3.xyz
- xyz_submission/molecular/TiNMe2_OTBOS3.xyz
- xyz_submission/molecular/TiOiPr_OTBOS3.xyz
- xyz_submission/molecular/TiOTBOS4.xyz
- xyz_submission/zeolites/
- xyz_submission/zeolites/Silicalite-1/
- xyz_submission/zeolites/Silicalite-1/Silicalite-1.xyz
- xyz_submission/zeolites/T-sites/
- xyz_submission/zeolites/T-sites/TS-1_1/
- xyz_submission/zeolites/T-sites/TS-1_1/T1.xyz
- xyz_submission/zeolites/T-sites/TS-1_1/T10.xyz
- xyz_submission/zeolites/T-sites/TS-1_1/T11.xyz
- xyz_submission/zeolites/T-sites/TS-1_1/T12.xyz
- xyz_submission/zeolites/T-sites/TS-1_1/T2.xyz
- xyz_submission/zeolites/T-sites/TS-1_1/T3.xyz
- xyz_submission/zeolites/T-sites/TS-1_1/T4.xyz
- xyz_submission/zeolites/T-sites/TS-1_1/T5.xyz
- xyz_submission/zeolites/T-sites/TS-1_1/T6.xyz
- xyz_submission/zeolites/T-sites/TS-1_1/T7.xyz
- xyz_submission/zeolites/T-sites/TS-1_1/T7T7.xyz
- xyz_submission/zeolites/T-sites/TS-1_1/T8.xyz
- xyz_submission/zeolites/T-sites/TS-1_1/T9.xyz
- xyz_submission/zeolites/T-sites/TS-1_1_5/
- xyz_submission/zeolites/T-sites/TS-1_1_5/T1.xyz
- xyz_submission/zeolites/T-sites/TS-1_1_5/T10.xyz
- xyz_submission/zeolites/T-sites/TS-1_1_5/T11.xyz
- xyz_submission/zeolites/T-sites/TS-1_1_5/T12.xyz
- xyz_submission/zeolites/T-sites/TS-1_1_5/T2.xyz
- xyz_submission/zeolites/T-sites/TS-1_1_5/T3.xyz
- xyz_submission/zeolites/T-sites/TS-1_1_5/T4.xyz
- xyz_submission/zeolites/T-sites/TS-1_1_5/T5.xyz
- xyz_submission/zeolites/T-sites/TS-1_1_5/T6.xyz
- xyz_submission/zeolites/T-sites/TS-1_1_5/T7.xyz
- xyz_submission/zeolites/T-sites/TS-1_1_5/T7T7.xyz
- xyz_submission/zeolites/T-sites/TS-1_1_5/T8.xyz
- xyz_submission/zeolites/T-sites/TS-1_1_5/T9.xyz
- xyz_submission/zeolites/T-sites/TS-1_1_9/
- xyz_submission/zeolites/T-sites/TS-1_1_9/T1.xyz
- xyz_submission/zeolites/T-sites/TS-1_1_9/T10.xyz
- xyz_submission/zeolites/T-sites/TS-1_1_9/T11.xyz
- xyz_submission/zeolites/T-sites/TS-1_1_9/T12.xyz
- xyz_submission/zeolites/T-sites/TS-1_1_9/T2.xyz
- xyz_submission/zeolites/T-sites/TS-1_1_9/T3.xyz
- xyz_submission/zeolites/T-sites/TS-1_1_9/T4.xyz
- xyz_submission/zeolites/T-sites/TS-1_1_9/T5.xyz
- xyz_submission/zeolites/T-sites/TS-1_1_9/T6.xyz
- xyz_submission/zeolites/T-sites/TS-1_1_9/T7.xyz
- xyz_submission/zeolites/T-sites/TS-1_1_9/T7T7.xyz
- xyz_submission/zeolites/T-sites/TS-1_1_9/T8.xyz
- xyz_submission/zeolites/T-sites/TS-1_1_9/T9.xyz
- xyz_submission/zeolites/Ti_speciation/
- xyz_submission/zeolites/Ti_speciation/A/
- xyz_submission/zeolites/Ti_speciation/A/A.xyz
- xyz_submission/zeolites/Ti_speciation/B/
- xyz_submission/zeolites/Ti_speciation/B/B.xyz
- xyz_submission/zeolites/Ti_speciation/C/
- xyz_submission/zeolites/Ti_speciation/C/C.xyz
- xyz_submission/zeolites/Ti_speciation/D/
- xyz_submission/zeolites/Ti_speciation/D/D.xyz
- xyz_submission/zeolites/Ti_speciation/E/
- xyz_submission/zeolites/Ti_speciation/E/E.xyz
- xyz_submission/zeolites/Ti_speciation/F/
- xyz_submission/zeolites/Ti_speciation/F/F.xyz
