# Supplementary material for: Speciation, Structural Refinement, and Distribution of Ti Sites in Titanium Silicalite‐1 From 47/49Ti NMR Crystallography at 28.2 Tesla
Source: Angew Chem Int Ed Engl. 2026 Feb 24;65(15):e24232. doi: 10.1002/anie.202524232 (PMC13053924; doi:10.1002/anie.202524232)
Supplement: Supplementary file 2 — Supporting File 2: anie71223‐sup‐0002‐Data.zip. [file ANIE-65-e24232-s002.zip › xyz_submission/angle_bond_variation/O-Ti-O/113_8.xyz]

21

Ti        16.10253       12.53791        9.30392
O         17.28249       13.37737       10.36827
O         16.17471       13.29854        7.65450
O         14.44885       12.72358       10.03634
O         16.44244       10.76722        9.08616
Si        18.60068       13.48667       11.32636
Si        15.35033       13.35253        6.24379
Si        13.48820       13.40999       11.18422
Si        15.92884        9.24265        9.39620
F         18.30401       12.78995       12.77791
F         19.83478       12.75086       10.53695
F         18.94393       15.06043       11.59625
F         13.81946       12.81179        6.50928
F         16.07214       12.40775        5.12652
F         15.34265       14.88114        5.66509
F         11.92942       13.25336       10.68887
F         13.67207       12.65605       12.62852
F         13.88724       14.97807       11.39350
F         17.01467        8.47357       10.34715
F         15.76804        8.39492        8.00577
F         14.46910        9.33247       10.12460
