# Supplementary material for: Speciation, Structural Refinement, and Distribution of Ti Sites in Titanium Silicalite‐1 From 47/49Ti NMR Crystallography at 28.2 Tesla
Source: Angew Chem Int Ed Engl. 2026 Feb 24;65(15):e24232. doi: 10.1002/anie.202524232 (PMC13053924; doi:10.1002/anie.202524232)
Supplement: Supplementary file 2 — Supporting File 2: anie71223‐sup‐0002‐Data.zip. [file ANIE-65-e24232-s002.zip › xyz_submission/angle_bond_variation/Ti-O/1_875.xyz]

21

Ti        16.10253       12.53791        9.30392
O         17.28249       13.37737       10.36827
O         16.17471       13.29854        7.65450
O         14.44885       12.72358       10.03634
O         16.56133       10.72557        9.16052
Si        18.60068       13.48667       11.32636
Si        15.35033       13.35253        6.24379
Si        13.48820       13.40999       11.18422
Si        16.13106        9.18775        9.52682
F         18.30401       12.78995       12.77791
F         19.83478       12.75086       10.53695
F         18.94393       15.06043       11.59625
F         13.81946       12.81179        6.50928
F         16.07214       12.40775        5.12652
F         15.34265       14.88114        5.66509
F         11.92942       13.25336       10.68887
F         13.67207       12.65605       12.62852
F         13.88724       14.97807       11.39350
F         17.24364        8.52244       10.52398
F         16.04171        8.27597        8.17091
F         14.65695        9.22250       10.23057
