# Supplementary material for: Speciation, Structural Refinement, and Distribution of Ti Sites in Titanium Silicalite‐1 From 47/49Ti NMR Crystallography at 28.2 Tesla
Source: Angew Chem Int Ed Engl. 2026 Feb 24;65(15):e24232. doi: 10.1002/anie.202524232 (PMC13053924; doi:10.1002/anie.202524232)
Supplement: Supplementary file 2 — Supporting File 2: anie71223‐sup‐0002‐Data.zip. [file ANIE-65-e24232-s002.zip › xyz_submission/benchmark/O/C2H5OH.xyz]

9

C        -3.10659818049836      -2.78525186629880      -0.51940459618294
C        -1.89633689620853      -1.92587717703694      -0.19236751348120
H        -4.01434486008091      -2.16498304717585      -0.56111112932117
H        -3.24688474184089      -3.56237768915302       0.24663172652721
H        -2.97669034589561      -3.27369828575206      -1.49644904325976
O        -1.77397528819084      -0.92282613428614      -1.22305850177462
H        -0.98613838676320      -2.55403006489132      -0.15200156711035
H        -2.02535088956537      -1.45086883191816       0.79874040162049
H        -0.99910041095628      -0.37078690348770      -1.00029977701768
