# Supplementary material for: Speciation, Structural Refinement, and Distribution of Ti Sites in Titanium Silicalite‐1 From 47/49Ti NMR Crystallography at 28.2 Tesla
Source: Angew Chem Int Ed Engl. 2026 Feb 24;65(15):e24232. doi: 10.1002/anie.202524232 (PMC13053924; doi:10.1002/anie.202524232)
Supplement: Supplementary file 2 — Supporting File 2: anie71223‐sup‐0002‐Data.zip. [file ANIE-65-e24232-s002.zip › xyz_submission/benchmark/O/CH3OH.xyz]

6

C        -1.72014306783100      -1.01998710231671      -0.61424769404595
O        -0.49706430099433      -0.56101976829567      -0.01734095805201
H        -2.57306596102248      -0.96612992035949       0.08415053073144
H        -1.63654243670003      -2.05065465631589      -0.99937372852448
H        -1.92587523701593      -0.35169839107111      -1.46056760943222
H        -0.29400899643622      -1.16255016164113       0.72493945932321
