# Supplementary material for: Speciation, Structural Refinement, and Distribution of Ti Sites in Titanium Silicalite‐1 From 47/49Ti NMR Crystallography at 28.2 Tesla
Source: Angew Chem Int Ed Engl. 2026 Feb 24;65(15):e24232. doi: 10.1002/anie.202524232 (PMC13053924; doi:10.1002/anie.202524232)
Supplement: Supplementary file 2 — Supporting File 2: anie71223‐sup‐0002‐Data.zip. [file ANIE-65-e24232-s002.zip › xyz_submission/benchmark/O/CH3_2CO.xyz]

10

O        -3.31025019247979      -1.06932004069249      -1.79642754556497
C        -3.46074878744296      -2.12130952019726      -1.18913395213609
C        -2.33076316051166      -3.12521110630425      -1.03280969161705
C        -4.78919561843523      -2.49472033174943      -0.55237023395119
H        -5.51924924009313      -1.69470578801387      -0.72478673096699
H        -4.66379193358174      -2.66003401579771       0.52982966124430
H        -5.16444108134406      -3.43937495174834      -0.97797904112636
H        -1.42736559573011      -2.74496179731572      -1.52534117242837
H        -2.61622407888193      -4.09346756087760      -1.47457547439368
H        -2.12571031149936      -3.30968488730333       0.03416418094039
