# Supplementary material for: Speciation, Structural Refinement, and Distribution of Ti Sites in Titanium Silicalite‐1 From 47/49Ti NMR Crystallography at 28.2 Tesla
Source: Angew Chem Int Ed Engl. 2026 Feb 24;65(15):e24232. doi: 10.1002/anie.202524232 (PMC13053924; doi:10.1002/anie.202524232)
Supplement: Supplementary file 2 — Supporting File 2: anie71223‐sup‐0002‐Data.zip. [file ANIE-65-e24232-s002.zip › xyz_submission/benchmark/O/DMDO.xyz]

11
C3H6O2 optimized with Band in AMS.
O        -4.82412064249373       0.87970826040668       0.35038214847231
O        -4.50143790220756       0.05758951286641       1.60367600340469
C        -4.37448004398608      -0.46427414582827       0.29081686671062
C        -5.41183854720327      -1.48179622360218      -0.10967833072067
H        -6.37716960833232      -1.20473446111508       0.33097246782566
H        -5.12183827914417      -2.48339894544076       0.24208890824119
H        -5.50639190967811      -1.52061834120128      -1.20550808327859
C        -2.96288473940250      -0.65571964721499      -0.20173003916206
H        -2.33505876877816       0.15951177978547       0.17835619466125
H        -2.93901087881103      -0.65381892464263      -1.30202433379363
H        -2.56291867996305      -1.62037886401336       0.14553819763920
