# Supplementary material for: Speciation, Structural Refinement, and Distribution of Ti Sites in Titanium Silicalite‐1 From 47/49Ti NMR Crystallography at 28.2 Tesla
Source: Angew Chem Int Ed Engl. 2026 Feb 24;65(15):e24232. doi: 10.1002/anie.202524232 (PMC13053924; doi:10.1002/anie.202524232)
Supplement: Supplementary file 2 — Supporting File 2: anie71223‐sup‐0002‐Data.zip. [file ANIE-65-e24232-s002.zip › xyz_submission/benchmark/O/H2O.xyz]

3
H2O optimized with Band in AMS.
O        -2.69718815945596       1.74790801175485       0.07011389171105
H        -1.72768358166515       1.66318215516791      -0.02610306046444
H        -2.95220825887890       2.32374983307724      -0.67782083124661
