# Supplementary material for: Speciation, Structural Refinement, and Distribution of Ti Sites in Titanium Silicalite‐1 From 47/49Ti NMR Crystallography at 28.2 Tesla
Source: Angew Chem Int Ed Engl. 2026 Feb 24;65(15):e24232. doi: 10.1002/anie.202524232 (PMC13053924; doi:10.1002/anie.202524232)
Supplement: Supplementary file 2 — Supporting File 2: anie71223‐sup‐0002‐Data.zip. [file ANIE-65-e24232-s002.zip › xyz_submission/benchmark/O/H2O2.xyz]

4

O        -2.94004360254449       2.01218816312457       0.11099422605567
O        -1.52081757858521       1.56337595015872       0.05211772878606
H        -3.02010337410971       2.38788560670840      -0.79552773942708
H        -1.66647544476059       0.58935028000830       0.05530578458535
