# Supplementary material for: Speciation, Structural Refinement, and Distribution of Ti Sites in Titanium Silicalite‐1 From 47/49Ti NMR Crystallography at 28.2 Tesla
Source: Angew Chem Int Ed Engl. 2026 Feb 24;65(15):e24232. doi: 10.1002/anie.202524232 (PMC13053924; doi:10.1002/anie.202524232)
Supplement: Supplementary file 2 — Supporting File 2: anie71223‐sup‐0002‐Data.zip. [file ANIE-65-e24232-s002.zip › xyz_submission/benchmark/O/mCPBA.xyz]

16

C        -4.56515699002448       0.25039806914995       0.66679606132802
C        -4.55832654297377      -0.96659805544599      -0.02301384503619
C        -3.38437984638018       0.95226036656047       0.90274457845405
C        -2.16925162212047       0.42352128907899       0.44159978316503
C        -3.34215475908246      -1.48221447862498      -0.48012821323362
C        -2.14644371590028      -0.79760181224283      -0.25225147899071
H        -3.33173850219367      -2.43021550265522      -1.02075265960886
H        -1.20414282683212      -1.20697588263448      -0.61394779798483
H        -3.38484344114648       1.90266440285162       1.43601830926292
Cl       -6.08301653941445       0.90406165037269       1.24752986564123
H        -5.49431588763130      -1.49795608405612      -0.19746811450819
C        -0.94734070780681       1.24172373102587       0.73372447835117
O        -0.93433753470323       2.33227314000298       1.25632717984932
O         0.17352776288501       0.55211958314700       0.31709265575788
O         1.36549257098133       1.39043599655166       0.59870224150195
H         2.03391858234336       0.73691358691838       0.28136695605082
