# Supplementary material for: Speciation, Structural Refinement, and Distribution of Ti Sites in Titanium Silicalite‐1 From 47/49Ti NMR Crystallography at 28.2 Tesla
Source: Angew Chem Int Ed Engl. 2026 Feb 24;65(15):e24232. doi: 10.1002/anie.202524232 (PMC13053924; doi:10.1002/anie.202524232)
Supplement: Supplementary file 2 — Supporting File 2: anie71223‐sup‐0002‐Data.zip. [file ANIE-65-e24232-s002.zip › xyz_submission/benchmark/O/MTO.xyz]

8

C        -2.82289726345700       1.53462690708862      -0.12060285296028
H        -3.24066303984487       0.57256048171798       0.21123870359432
H        -2.95348378052729       2.28760506256098       0.67073056239537
Re       -0.78594280815433       1.30026809558767      -0.52307329737188
H        -3.33787199577054       1.86558402380002      -1.03471258439794
O        -0.22527605525733       2.83724264776765      -1.05540572919249
O        -0.06045530529414       0.80832245981359       0.95746330215136
O        -0.67619975169451       0.09610032166349      -1.74717810421847
