# Supplementary material for: Speciation, Structural Refinement, and Distribution of Ti Sites in Titanium Silicalite‐1 From 47/49Ti NMR Crystallography at 28.2 Tesla
Source: Angew Chem Int Ed Engl. 2026 Feb 24;65(15):e24232. doi: 10.1002/anie.202524232 (PMC13053924; doi:10.1002/anie.202524232)
Supplement: Supplementary file 2 — Supporting File 2: anie71223‐sup‐0002‐Data.zip. [file ANIE-65-e24232-s002.zip › xyz_submission/benchmark/O/tBuOH.xyz]

15

C        -2.85854666510701      -1.19697626667874      -0.40504995395811
C        -4.38944001151294      -1.07752544791782      -0.38022915529599
H        -4.78022775062346      -1.44548816904000       0.57995483542051
H        -4.84939632130728      -1.66053211366150      -1.19387530841764
H        -4.70023494301358      -0.02668510594790      -0.50324877060599
C        -2.42373460925860      -2.65211672286101      -0.21256229924922
H        -2.81444323770535      -3.04069022869547       0.73949066798786
H        -1.32579698912513      -2.71667390603513      -0.18585845983188
H        -2.79664906215248      -3.28290225724164      -1.03244624721427
C        -2.28501199517044      -0.62144052702485      -1.70775462124952
H        -2.64838714989113      -1.17819018416223      -2.58585453471875
H        -1.18634630483715      -0.67074625902704      -1.68858313471286
H        -2.58216532900304       0.43287919385757      -1.83297597924208
O        -2.29458633734559      -0.48688793997518       0.73432585588186
H        -2.56050329394681       0.44978593441094       0.64032710520609
