# Supplementary material for: Speciation, Structural Refinement, and Distribution of Ti Sites in Titanium Silicalite‐1 From 47/49Ti NMR Crystallography at 28.2 Tesla
Source: Angew Chem Int Ed Engl. 2026 Feb 24;65(15):e24232. doi: 10.1002/anie.202524232 (PMC13053924; doi:10.1002/anie.202524232)
Supplement: Supplementary file 2 — Supporting File 2: anie71223‐sup‐0002‐Data.zip. [file ANIE-65-e24232-s002.zip › xyz_submission/benchmark/O/tBuOOH.xyz]

16

C        -5.34356255327176       0.53276238178123      -0.12836562963519
C        -5.47849442742802       1.84588907936651       0.64872996061377
H        -6.35031999625278       1.80666362631293       1.31950855508778
H        -5.61348628156424       2.69071079913434      -0.04434529224359
H        -4.58503104306232       2.02500022494445       1.26380345928803
C        -6.55070742801400       0.30702713228525      -1.04821126284038
H        -7.46029493827733       0.19499984522108      -0.44052598239000
H        -6.41193417284614      -0.60428836106397      -1.64758528498309
H        -6.68441860589682       1.15970424585109      -1.72945806250295
C        -5.12125577104797      -0.66209920689189       0.80337276845514
H        -5.96400998992116      -0.76791698762320       1.50339790884588
H        -4.19939072339655      -0.52573549842389       1.38500923685529
H        -5.03014099589495      -1.58833144039688       0.21710933808979
O        -4.26043944536528       0.61758883979060      -1.10566948166621
O        -2.97026848127251       0.81790556432922      -0.37573092242565
H        -2.80892514648814       1.75682975538315      -0.62102930854862
