# Supplementary material for: Speciation, Structural Refinement, and Distribution of Ti Sites in Titanium Silicalite‐1 From 47/49Ti NMR Crystallography at 28.2 Tesla
Source: Angew Chem Int Ed Engl. 2026 Feb 24;65(15):e24232. doi: 10.1002/anie.202524232 (PMC13053924; doi:10.1002/anie.202524232)
Supplement: Supplementary file 2 — Supporting File 2: anie71223‐sup‐0002‐Data.zip. [file ANIE-65-e24232-s002.zip › xyz_submission/benchmark/Ti/chemical_shift/MeTiBr3.xyz]

8

Ti       -2.76896922600769       2.54928237421591       0.03774665727832
C        -2.70259219660542       4.59944670325528      -0.00031850075595
Br       -4.97925748297269       1.97639930430475      -0.56596038800299
Br       -2.23062268209613       1.94485009959021       2.25712250150252
Br       -1.15864114897562       1.83488435158074      -1.53675258065097
H        -2.93738544031065       4.95055962902618      -1.01857467335040
H        -1.69351465935724       4.93155928997243       0.29357051941357
H        -3.45082716367452       4.98275824805446       0.71394646456592
