# Supplementary material for: Speciation, Structural Refinement, and Distribution of Ti Sites in Titanium Silicalite‐1 From 47/49Ti NMR Crystallography at 28.2 Tesla
Source: Angew Chem Int Ed Engl. 2026 Feb 24;65(15):e24232. doi: 10.1002/anie.202524232 (PMC13053924; doi:10.1002/anie.202524232)
Supplement: Supplementary file 2 — Supporting File 2: anie71223‐sup‐0002‐Data.zip. [file ANIE-65-e24232-s002.zip › xyz_submission/benchmark/Ti/chemical_shift/TiBr4.xyz]

5

Ti       -2.72485779833254       2.55411376390437      -0.03053613373125
Br       -2.70262845679027       4.88935131225462       0.24890903991340
Br       -4.82238467857758       1.87998518473339      -0.85661634224500
Br       -2.33052279313272       1.51292273669129       2.04253228940118
Br       -1.04210627316689       1.93310700241633      -1.55235885333833
