# Supplementary material for: Speciation, Structural Refinement, and Distribution of Ti Sites in Titanium Silicalite‐1 From 47/49Ti NMR Crystallography at 28.2 Tesla
Source: Angew Chem Int Ed Engl. 2026 Feb 24;65(15):e24232. doi: 10.1002/anie.202524232 (PMC13053924; doi:10.1002/anie.202524232)
Supplement: Supplementary file 2 — Supporting File 2: anie71223‐sup‐0002‐Data.zip. [file ANIE-65-e24232-s002.zip › xyz_submission/benchmark/Ti/chemical_shift/TiCl4.xyz]

5

Ti       -2.72512311891943       2.55424594569836      -0.02900875357683
Cl       -2.58235846287430       4.74202278964354      -0.10819486970770
Cl       -4.75365230920043       1.93239646687125      -0.58199997159270
Cl       -2.27547668839891       1.86383018071158       2.00433369520081
Cl       -1.28588942060694       1.67698461707525      -1.43320010032357
