# Supplementary material for: Speciation, Structural Refinement, and Distribution of Ti Sites in Titanium Silicalite‐1 From 47/49Ti NMR Crystallography at 28.2 Tesla
Source: Angew Chem Int Ed Engl. 2026 Feb 24;65(15):e24232. doi: 10.1002/anie.202524232 (PMC13053924; doi:10.1002/anie.202524232)
Supplement: Supplementary file 2 — Supporting File 2: anie71223‐sup‐0002‐Data.zip. [file ANIE-65-e24232-s002.zip › xyz_submission/benchmark/Ti/chemical_shift/TiCl4_thf_2_trans.xyz]

31

Ti        8.64751396458846      16.30756257256203      15.44965196265287
Cl        8.06617487214975      15.00078172600394      17.28266971102957
Cl        9.22688692452203      17.61759064174657      13.61537214138548
Cl       10.07203416625944      17.57135128755645      16.80178760886682
Cl        7.22451520113513      15.04337347753212      14.09562390663915
O        10.22346056866250      14.99761224408343      15.01104871965615
O         7.07228399407858      17.62048525269686      15.88234357432314
C        11.57936034829155      15.41423289530894      14.59554808796938
C        12.41566176758723      14.14528624852775      14.69552642458640
C        11.39668248310029      13.04176756261297      14.36273725660552
C        10.13867391270011      13.52415019378200      15.07234360862765
C         6.69858474724780      18.07794422408882      17.23714361608773
C         5.74687084511326      19.24172168952481      16.99396441690797
C         5.04425474109361      18.83618081715694      15.68616360006470
C         6.17729572233493      18.22567892536150      14.87243687151956
H        11.48891292107543      15.79852985769978      13.56912788680729
H        11.88076094365438      16.22411668236472      15.27082946113421
H        12.79893561622742      14.01850463483859      15.71968207926640
H        13.26847096544242      14.16517606040813      14.00325324848057
H        11.70754600666456      12.04912249804149      14.71618649626629
H        11.22619331490254      12.99018550589096      13.27639832615992
H         9.19521608212167      13.24207242549007      14.58965758073330
H        10.10816906936882      13.25295170188419      16.13801838069533
H         7.63178095016705      18.33964453000343      17.75114789962707
H         6.22205207557695      17.22235306138018      17.73967869383597
H         5.04894733210641      19.37749465820985      17.83169148060134
H         6.31319597326873      20.17605656910287      16.85342810632538
H         5.87898084299540      17.41936760982652      14.19083431300244
H         6.77580598684625      18.97192595089957      14.32842005293771
H         4.58311146247234      19.68649513085892      15.16460110897742
H         4.26603619824475      18.08249336455536      15.88476337822710
