# Supplementary material for: Speciation, Structural Refinement, and Distribution of Ti Sites in Titanium Silicalite‐1 From 47/49Ti NMR Crystallography at 28.2 Tesla
Source: Angew Chem Int Ed Engl. 2026 Feb 24;65(15):e24232. doi: 10.1002/anie.202524232 (PMC13053924; doi:10.1002/anie.202524232)
Supplement: Supplementary file 2 — Supporting File 2: anie71223‐sup‐0002‐Data.zip. [file ANIE-65-e24232-s002.zip › xyz_submission/benchmark/Ti/chemical_shift/TiCp2Cl2.xyz]

23

Ti        6.27887512540340      13.09199385613989      10.55226371673061
Cl        5.89009573859931      11.33712093704484      12.04889636413360
Cl        4.35085794252919      14.32551524684521      11.03167327796642
C         8.40501320397245      13.12951449129828      11.73627048515216
H         8.82620825269978      12.18270005807512      12.06413641783885
C         8.60574714962076      13.74328454978952      10.47868953376353
H         9.24985984574169      13.37642913873905       9.68442879830557
C         7.81713283683804      14.93318433019626      10.43880343189555
H         7.74890226184121      15.63641003452165       9.61231840638106
C         7.17344257804742      15.06722345481575      11.69806311511532
H         6.48298309076847      15.85729056356868      11.97609549682870
C         7.51443696267651      13.94957818244786      12.49031674419400
H         7.12343770262577      13.72171099550042      13.47801151046349
C         6.73711531522467      13.13933307058756       8.17841583037377
H         7.42537163024265      13.87497540497015       7.77153127780089
C         5.33875625568276      13.29608580956057       8.31425354810959
H         4.76691270439858      14.18949422896381       8.07838290655345
C         4.81094424877068      12.09413983221578       8.86808655481573
H         3.77431714033095      11.92409471609203       9.14555668008853
C         5.88334965137961      11.19227262535334       9.05719367917999
H         5.81106229801359      10.20131875804445       9.49389587181493
C         7.08272811963619      11.83926373677544       8.66216982712993
H         8.07814994495618      11.40256597845407       8.68884652536410
