# Supplementary material for: Speciation, Structural Refinement, and Distribution of Ti Sites in Titanium Silicalite‐1 From 47/49Ti NMR Crystallography at 28.2 Tesla
Source: Angew Chem Int Ed Engl. 2026 Feb 24;65(15):e24232. doi: 10.1002/anie.202524232 (PMC13053924; doi:10.1002/anie.202524232)
Supplement: Supplementary file 2 — Supporting File 2: anie71223‐sup‐0002‐Data.zip. [file ANIE-65-e24232-s002.zip › xyz_submission/benchmark/Ti/chemical_shift/TiI4.xyz]

5
Ti       -2.74404042990680       2.52227058164613       0.00150375372027
I        -2.93265893152185       5.08318227508523       0.00350860371334
I        -4.92072224166937       1.50345333202979      -0.89504131342962
I        -2.33421466814652       1.68817959059721       2.39447809622188
I        -0.78239759545545       1.80861443584164      -1.49143919632586
