# Supplementary material for: Speciation, Structural Refinement, and Distribution of Ti Sites in Titanium Silicalite‐1 From 47/49Ti NMR Crystallography at 28.2 Tesla
Source: Angew Chem Int Ed Engl. 2026 Feb 24;65(15):e24232. doi: 10.1002/anie.202524232 (PMC13053924; doi:10.1002/anie.202524232)
Supplement: Supplementary file 2 — Supporting File 2: anie71223‐sup‐0002‐Data.zip. [file ANIE-65-e24232-s002.zip › xyz_submission/benchmark/Ti/chemical_shift/TiMe2Cl2.xyz]

11

Ti       -2.84486361876064       2.53243875083785       1.84836743608574
C        -0.87355506015832       3.12162738689300       1.94722990878938
H        -0.76776722847091       3.90722815085488       2.71423859524539
H        -0.56781818074860       3.51481948856155       0.96249196226039
H        -0.23849153414353       2.26088423701189       2.21368512396540
C        -3.88872042576865       4.23848238485356       1.35331662845006
H        -3.54285631766302       4.60365384747129       0.37092414239458
H        -3.70657614678470       5.00470058541167       2.12610730704495
H        -4.96805609230183       4.01698293940470       1.30267558117384
Cl       -3.48148130970283       1.88284649279986       3.86790940827675
Cl       -3.05873408549696       1.07290573589971       0.19584390631351
