# Supplementary material for: Speciation, Structural Refinement, and Distribution of Ti Sites in Titanium Silicalite‐1 From 47/49Ti NMR Crystallography at 28.2 Tesla
Source: Angew Chem Int Ed Engl. 2026 Feb 24;65(15):e24232. doi: 10.1002/anie.202524232 (PMC13053924; doi:10.1002/anie.202524232)
Supplement: Supplementary file 2 — Supporting File 2: anie71223‐sup‐0002‐Data.zip. [file ANIE-65-e24232-s002.zip › xyz_submission/benchmark/Ti/chemical_shift/TiMe3Cl.xyz]

14

Ti       -2.89504820428965       2.60425645843134       1.89503254510559
C        -0.84302850328798       2.89980297678133       1.92893470346070
H        -0.58506240518867       3.68098200474111       2.66408300838382
H        -0.50973103408760       3.22122625145181       0.92593610236713
H        -0.32410891714921       1.96539673135573       2.20165000335920
C        -3.77986878182780       4.40312436317967       1.36261470386531
H        -3.41596822355367       4.70431615333706       0.36422016196787
H        -3.51990874437861       5.18708938482142       2.09433445984455
H        -4.87727218750314       4.29362436421180       1.33045050608565
Cl       -3.63893630714164       1.89843016140178       3.87218099782634
C        -3.31092188042510       1.22891958625414       0.39975923498991
H        -2.98189442304455       1.63923406014685      -0.57124252511942
H        -4.39441348062980       1.02469194469029       0.35870024992426
H        -2.77559690749254       0.28396555919565       0.59444584793911
