# Supplementary material for: Speciation, Structural Refinement, and Distribution of Ti Sites in Titanium Silicalite‐1 From 47/49Ti NMR Crystallography at 28.2 Tesla
Source: Angew Chem Int Ed Engl. 2026 Feb 24;65(15):e24232. doi: 10.1002/anie.202524232 (PMC13053924; doi:10.1002/anie.202524232)
Supplement: Supplementary file 2 — Supporting File 2: anie71223‐sup‐0002‐Data.zip. [file ANIE-65-e24232-s002.zip › xyz_submission/benchmark/Ti/chemical_shift/TiMe4.xyz]

17

Ti       -2.79775805035326       2.84048315870582       1.75819231457054
C        -3.65279701329731       2.00527572966571       3.46772660016118
H        -3.00721101057480       1.20007776502046       3.86136590867996
H        -4.64546155966503       1.58156673393503       3.23316688571810
H        -3.77223186261425       2.77839083755230       4.24742011597317
C        -0.74850457038730       3.08132901426302       2.06759273531719
H        -0.56315728802285       3.53252732582390       3.05866209293588
H        -0.23700758229310       2.10329045209856       2.02127008907207
H        -0.32291302773646       3.74167554528945       1.29096023578118
C        -3.65454575003734       4.70964450630665       1.40931543792034
H        -3.53986474974249       4.99232131532951       0.34769091698959
H        -3.16315727624440       5.47521675653214       2.03593364519264
H        -4.73125190938960       4.68564921500971       1.65643252112461
C        -3.12295481018432       1.59311793150688       0.12041559544089
H        -2.21082789120250       1.53280150715665      -0.49969442714085
H        -3.38556309163628       0.57778542255002       0.46723034978101
H        -3.95020355691869       1.98220878345415      -0.49963701751753
