# Supplementary material for: Speciation, Structural Refinement, and Distribution of Ti Sites in Titanium Silicalite‐1 From 47/49Ti NMR Crystallography at 28.2 Tesla
Source: Angew Chem Int Ed Engl. 2026 Feb 24;65(15):e24232. doi: 10.1002/anie.202524232 (PMC13053924; doi:10.1002/anie.202524232)
Supplement: Supplementary file 2 — Supporting File 2: anie71223‐sup‐0002‐Data.zip. [file ANIE-65-e24232-s002.zip › xyz_submission/benchmark/Ti/CQ/TiCl6.xyz]

29

Ti     3.61005    7.14180    3.51655
H      2.62752   10.95248    6.14071
H      0.49320    8.06059    7.03310
H      4.59258    3.33112   -0.89239
C      2.96612   10.41547    7.03310
H      0.52192    9.61186    6.13340
H      3.16642    3.98119    0.00000
H      6.72690    6.22301    0.00000
H      2.67855    8.52107    6.20555
Cl     5.03115    8.00696    5.20341
Cl     2.18896    6.27664    5.20341
H      6.69818    4.67174   -0.89970
H      2.62752   10.95248    7.92549
Cl     2.18896    6.27664    1.82969
Cl     5.03115    8.00696    1.82969
H      2.67855    8.52107    7.86065
H      4.05368   10.30241    7.03310
Cl     2.39754    9.17366    3.51655
Cl     4.82256    5.10994    3.51655
H      4.59258    3.33112    0.89239
H      0.52192    9.61186    7.93280
C      0.85772    9.08920    7.03310
H      4.54155    5.76253    0.82755
N      4.87294    5.22407    0.00000
H      4.54155    5.76253   -0.82755
C      4.25398    3.86813    0.00000
N      2.34716    9.05953    7.03310
H      6.69818    4.67174    0.89970
C      6.36238    5.19440    0.00000
