# Supplementary material for: Speciation, Structural Refinement, and Distribution of Ti Sites in Titanium Silicalite‐1 From 47/49Ti NMR Crystallography at 28.2 Tesla
Source: Angew Chem Int Ed Engl. 2026 Feb 24;65(15):e24232. doi: 10.1002/anie.202524232 (PMC13053924; doi:10.1002/anie.202524232)
Supplement: Supplementary file 2 — Supporting File 2: anie71223‐sup‐0002‐Data.zip. [file ANIE-65-e24232-s002.zip › xyz_submission/benchmark/Ti/CQ/TiCp2Cl2.xyz]

23

Ti     3.15945   11.19462    6.90199
Cl     3.03115   12.25629    4.78409
Cl     4.91995    9.71760    6.30943
H      2.31782    9.18073    8.99800
C      2.03722    9.04578    6.77395
H      2.61621    8.16821    6.50683
H      1.36222    9.80517    4.78509
C      3.48403   11.95408    9.13542
H      3.00327   11.42189    9.95440
C      4.77310   11.70086    8.61359
H      5.44540   10.91554    8.94504
C      5.01005   12.61712    7.55116
H      5.90254   12.67151    6.93610
C      3.87085   13.44522    7.43127
C      2.91039   13.02899    8.38547
C      1.88668    9.58147    8.08316
C      1.37514    9.90101    5.86717
H      3.73454   14.24311    6.71112
H      1.92694   13.46579    8.54119
C      1.06974   10.74459    7.98491
C      0.78132   10.95832    6.61768
H      0.74105   11.36949    8.81301
H      0.24953   11.81685    6.21791
