# Supplementary material for: Speciation, Structural Refinement, and Distribution of Ti Sites in Titanium Silicalite‐1 From 47/49Ti NMR Crystallography at 28.2 Tesla
Source: Angew Chem Int Ed Engl. 2026 Feb 24;65(15):e24232. doi: 10.1002/anie.202524232 (PMC13053924; doi:10.1002/anie.202524232)
Supplement: Supplementary file 2 — Supporting File 2: anie71223‐sup‐0002‐Data.zip. [file ANIE-65-e24232-s002.zip › xyz_submission/benchmark/Ti/CQ/TiCp2_star_2_Cl2.xyz]

53

Cl     6.55801    5.40996    6.88351
Cl     8.90653    5.70676    9.41250
C     10.14088    3.52413    7.73473
C     10.08323    1.15438    8.73391
C      6.58115    4.15695   10.49423
C      7.23217    2.88358   10.42388
C      6.57843    2.11335    9.40900
C      5.60831    2.95405    8.78233
C      5.58908    4.20406    9.48289
C      6.77855    5.18763   11.55542
C      8.23331    2.39145   11.42469
C      6.61316    0.62264    9.30060
C      4.65710    2.56124    7.69569
C      9.54348    4.19286    6.62245
C      4.59336    5.30367    9.30807
C      8.57798    3.30731    6.05448
C      8.54597    2.11394    6.83209
C      9.52063    2.25061    7.88126
C      9.93144    5.53388    6.08966
C      7.87175    3.48711    4.74937
C      7.89103    0.85072    6.35877
H     10.29528    1.47604    9.76220
H      9.43820    0.26900    8.77065
H      6.76968    6.20378   11.13980
H      7.72924    5.04759   12.08445
H      5.95328    5.12570   12.28347
H      9.09939    3.06536   11.50749
H      8.60162    1.38802   11.18232
H      7.77030    2.33973   12.42384
H      6.21090    0.25560    8.35062
H      7.60546    0.18332    9.44441
H      5.96971    0.21101   10.09960
H      4.49788    3.38704    6.98992
H      3.67964    2.28353    8.12206
H      5.01938    1.70198    7.11896
H      5.07571    6.29012    9.29640
H      3.88358    5.29507   10.15181
H      4.03019    5.19334    8.37400
H      9.06435    6.04024    5.64243
H     10.71461    5.44543    5.32035
H     10.31541    6.18070    6.88989
H      7.77112    4.54665    4.49084
H      6.86892    3.03748    4.75204
H      8.45467    2.99403    3.95105
H      6.83080    0.99047    6.10328
H      7.97173    0.02504    7.07317
H      8.39378    0.52189    5.43213
Ti     7.77170    3.94919    8.29928
C     11.35021    3.97634    8.48750
H     11.04437    0.82551    8.30066
H     12.25530    3.56613    8.00643
H     11.34098    3.63143    9.53043
H     11.43769    5.06894    8.49717
