# Supplementary material for: Speciation, Structural Refinement, and Distribution of Ti Sites in Titanium Silicalite‐1 From 47/49Ti NMR Crystallography at 28.2 Tesla
Source: Angew Chem Int Ed Engl. 2026 Feb 24;65(15):e24232. doi: 10.1002/anie.202524232 (PMC13053924; doi:10.1002/anie.202524232)
Supplement: Supplementary file 2 — Supporting File 2: anie71223‐sup‐0002‐Data.zip. [file ANIE-65-e24232-s002.zip › xyz_submission/benchmark/Ti/CQ/TiCp_starCl3.xyz]

29

Ti     4.03649    9.74094    9.35987
Cl     3.10775    8.19482   10.72667
Cl     3.77251   11.65530   10.52848
Cl     6.24451    9.31289    9.49593
C      3.17950    8.55906    7.48391
C      4.30789    9.31119    7.03064
C      4.00521   10.70058    7.19051
C      2.68087   10.80854    7.72072
C      2.17267    9.48550    7.90807
C      3.03413    7.07196    7.44067
C      5.53402    8.75485    6.38685
C      4.89176   11.83766    6.79869
C      1.92192   12.07567    7.94052
C      0.80305    9.13741    8.38404
H      5.84248    7.79883    6.82716
H      2.49260    6.69532    8.31819
H      5.95432   11.59812    6.93184
H      4.00598    6.56452    7.38951
H      2.59330   12.93704    8.04255
H      2.45967    6.79191    6.54324
H      1.25690   12.24659    7.07839
H      5.32479    8.57596    5.32014
H      0.14261    8.96213    7.51879
H      1.29948   12.03036    8.84378
H      4.66537   12.75131    7.36261
H      6.38086    9.44932    6.44613
H      0.36174    9.94776    8.97517
H      0.80619    8.22758    8.99622
H      4.74047   12.06911    5.73204
