# Supplementary material for: Speciation, Structural Refinement, and Distribution of Ti Sites in Titanium Silicalite‐1 From 47/49Ti NMR Crystallography at 28.2 Tesla
Source: Angew Chem Int Ed Engl. 2026 Feb 24;65(15):e24232. doi: 10.1002/anie.202524232 (PMC13053924; doi:10.1002/anie.202524232)
Supplement: Supplementary file 2 — Supporting File 2: anie71223‐sup‐0002‐Data.zip. [file ANIE-65-e24232-s002.zip › xyz_submission/molecular/Berkessel_mono_oxo.xyz]

125
AMSinput
C      7.90170    3.31270    8.27488
C      2.42456    3.31270   14.84611
H      7.43780    2.33883    8.03582
H      2.88846    2.33883   15.08517
Ti     5.31743    4.33181    9.73396
Ti     5.00883    4.33181   13.38702
O      6.13077    6.10545    9.73250
O      4.19549    6.10545   13.38849
O      4.89134    2.47392    9.38977
O      5.43492    2.47392   13.73121
O      5.16313    4.23749   11.56049
O      3.60895    4.93704    9.20638
O      6.71731    4.93704   13.91460
N      7.47265    3.59103    9.70290
N      2.85361    3.59103   13.41809
N      5.82094    4.39132    7.49836
N      4.50532    4.39132   15.62263
H      5.41765    3.52648    7.10787
H      4.90861    3.52648   16.01312
C      8.50236    5.92603    9.86205
C      1.82390    5.92603   13.25894
C      7.33258    6.64740    9.52806
C      2.99368    6.64740   13.59292
C      7.45578    7.94449    8.98956
C      2.87049    7.94449   14.13143
H      6.54252    8.47983    8.72385
H      3.78374    8.47983   14.39714
C      8.71588    8.52065    8.82691
C      1.61038    8.52065   14.29407
H      8.80001    9.52323    8.40415
H      1.52625    9.52323   14.71683
C      9.87440    7.82706    9.19698
C      0.45186    7.82706   13.92401
H     10.85531    8.29312    9.08891
H     -0.52905    8.29312   14.03207
C      9.75555    6.52745    9.70094
C      0.57071    6.52745   13.42005
H     10.65471    5.97249    9.98331
H     -0.32845    5.97249   13.13768
C      7.53178    2.33853   10.54414
C      2.79448    2.33853   12.57684
H      8.58918    2.06355   10.70412
H      1.73708    2.06355   12.41687
H      7.12075    2.62021   11.52675
H      3.20551    2.62021   11.59423
C      6.79489    1.14855   10.01282
C      3.53138    1.14855   13.10817
C      5.48218    1.27641    9.50095
C      4.84408    1.27641   13.62003
C      4.79601    0.11524    9.09117
C      5.53026    0.11524   14.02982
H      3.79173    0.22346    8.68220
H      6.53453    0.22346   14.43879
C      5.16725    5.55386    6.82496
C      5.15901    5.55386   16.29603
H      5.48859    5.63340    5.77421
H      4.83767    5.63340   17.34677
H      5.50842    6.45836    7.35152
H      4.81784    6.45836   15.76946
C      3.65865    5.49327    6.86214
C      6.66761    5.49327   16.25884
C      2.96118    5.21433    8.06321
C      7.36508    5.21433   15.05777
C      1.55410    5.25083    8.07768
C      8.77216    5.25083   15.04331
H      1.04623    5.03541    9.01833
H      9.28003    5.03541   14.10266
C      0.83454    5.56826    6.92760
C      9.49172    5.56826   16.19338
H     -0.25715    5.60228    6.96406
H     10.58341    5.60228   16.15692
C      1.51521    5.85227    5.73876
C      8.81105    5.85227   17.38222
H      0.96218    6.13387    4.84127
H      9.36409    6.13387   18.27972
C      2.91444    5.81148    5.72053
C      7.41182    5.81148   17.40046
H      3.44539    6.05946    4.79873
H      6.88087    6.05946   18.32225
C      7.30287    4.34019    7.29075
C      3.02339    4.34019   15.83023
H      7.68650    5.34290    7.52956
H      2.63976    5.34290   15.59142
C      7.70203    3.99830    5.84613
C      2.62423    3.99830   17.27485
H      7.24864    3.03605    5.55119
H      3.07762    3.03605   17.56979
H      7.31036    4.76520    5.15997
H      3.01590    4.76520   17.96101
C      9.22319    3.88624    5.69548
C      1.10307    3.88624   17.42550
H      9.47018    3.64598    4.65172
H      0.85609    3.64598   18.46927
H      9.69247    4.86178    5.92131
H      0.63380    4.86178   17.19968
C      9.76431    2.81529    6.64117
C      0.56195    2.81529   16.47982
H     10.85298    2.69900    6.54256
H     -0.52672    2.69900   16.57842
H      9.32451    1.84159    6.37286
H      1.00175    1.84159   16.74812
C      9.41668    3.15568    8.09343
C      0.90958    3.15568   15.02756
H      9.93025    4.09038    8.37044
H      0.39602    4.09038   14.75054
H      9.78703    2.36070    8.75877
H      0.53923    2.36070   14.36221
C      8.35413    4.55923   10.45517
C      1.97213    4.55923   12.66582
H      7.89352    4.63445   11.45587
H      2.43274    4.63445   11.66512
H      9.35072    4.10545   10.59092
H      0.97554    4.10545   12.53006
C      7.37049   -0.12300   10.11369
C      2.95578   -0.12300   13.00730
C      5.38326   -1.14152    9.20898
C      4.94300   -1.14152   13.91201
C      6.67604   -1.26994    9.72867
H      8.38069   -0.20495   10.52228
H      1.94558   -0.20495   12.59870
C      3.65023   -1.26994   13.39232
H      4.83576   -2.02779    8.88638
H      5.49050   -2.02779   14.23460
H      7.13651   -2.25353    9.82642
H      3.18975   -2.25353   13.29457
