# Supplementary material for: Speciation, Structural Refinement, and Distribution of Ti Sites in Titanium Silicalite‐1 From 47/49Ti NMR Crystallography at 28.2 Tesla
Source: Angew Chem Int Ed Engl. 2026 Feb 24;65(15):e24232. doi: 10.1002/anie.202524232 (PMC13053924; doi:10.1002/anie.202524232)
Supplement: Supplementary file 2 — Supporting File 2: anie71223‐sup‐0002‐Data.zip. [file ANIE-65-e24232-s002.zip › xyz_submission/molecular/Ti2O2_acac_4.xyz]

60

Ti     1.34149    3.12299    3.45199
Ti     2.06153    2.14156    5.94017
H      0.83522    7.48677    1.31700
H      2.56781   -2.22221    8.07515
C      0.66728    6.08391    2.92475
C      2.73575   -0.81935    6.46740
O      1.41190    5.07924    2.63599
O      1.99112    0.18532    6.75616
C     -0.53014    5.99250    3.66664
C      3.93317   -0.72795    5.72552
C     -1.09653    4.77746    4.05385
C      4.49956    0.48709    5.33830
O     -0.54468    3.62089    3.83090
O      3.94771    1.64366    5.56125
C     -2.43439    4.71899    4.72929
C      5.83742    0.54556    4.66286
H     -2.77318    5.71117    5.04888
H      6.17621   -0.44661    4.34327
H     -2.38448    4.03714    5.58923
H      5.78750    1.22741    3.80293
C      4.98725    2.62247    1.07734
C     -1.58423    2.64208    8.31481
H      5.54420    3.21998    1.80831
H     -2.14117    2.04457    7.58384
H      5.20261    2.95436    0.05282
H     -1.79959    2.31019    9.33933
H      5.34459    1.58415    1.17494
H     -1.94157    3.68040    8.21721
C      3.51023    2.66354    1.34927
C     -0.10721    2.60102    8.04288
O      3.15779    2.92171    2.56426
O      0.24524    2.34285    6.82789
C      2.61579    2.37425    0.30880
C      0.78723    2.89031    9.08335
C      1.23633    2.23189    0.50180
C      2.16670    3.03267    8.89035
O      0.64811    2.39244    1.63703
O      2.75492    2.87211    7.75513
O      1.28602    1.51214    4.35670
O      2.11700    3.75241    5.03545
C      1.09338    7.42324    2.38650
C      2.30964   -2.15869    7.00565
H     -1.05859    6.91878    3.89150
H      4.46161   -1.65423    5.50066
H     -3.18720    4.28169    4.05157
H      6.59023    0.98286    5.34059
H      3.02601    2.24202   -0.69170
H      0.37701    3.02253   10.08385
C      0.35801    1.85711   -0.66168
C      3.04502    3.40745   10.05383
H      0.59780    8.24623    2.91469
H      2.18398    7.52150    2.46777
H      1.21904   -2.25695    6.92438
H      2.80523   -2.98168    6.47746
H     -0.22474    0.95777   -0.41699
H     -0.36688    2.66257   -0.84834
H      0.93177    1.68141   -1.57878
H      2.47126    3.58314   10.97094
H      3.76991    2.60198   10.24049
H      3.62776    4.30679    9.80914
