# Supplementary material for: Speciation, Structural Refinement, and Distribution of Ti Sites in Titanium Silicalite‐1 From 47/49Ti NMR Crystallography at 28.2 Tesla
Source: Angew Chem Int Ed Engl. 2026 Feb 24;65(15):e24232. doi: 10.1002/anie.202524232 (PMC13053924; doi:10.1002/anie.202524232)
Supplement: Supplementary file 2 — Supporting File 2: anie71223‐sup‐0002‐Data.zip. [file ANIE-65-e24232-s002.zip › xyz_submission/molecular/TiCl_OTBOS3.xyz]

134

Ti     3.30642    8.77994   22.49458
Si     6.15222    6.87140   22.93903
Si     0.82677    8.10359   24.79699
Si     2.18036    8.09764   19.31637
O      2.09596    8.39095   23.76444
O      7.52201    7.72868   22.64696
O      6.22868    6.28042   24.47274
O      5.99695    5.75288   21.74246
O      4.80145    7.82758   22.76969
O      0.56274    6.48993   24.63929
O      2.58889    8.44853   20.88783
O     -0.45032    9.06562   24.40983
O      2.38921    6.49751   19.01225
O      0.63491    8.64731   19.20727
O      3.09678    8.94180   18.24511
C      5.16938    5.69870   25.30724
C      4.51526    8.80181   17.91308
C     -0.20312    5.59434   25.49866
C      8.27135    8.63871   23.51204
C      7.03685    4.87194   21.20238
H      4.11218    7.58681   25.52517
C      9.15824    7.80141   24.43624
H      8.54355    7.16605   25.08645
H      9.78572    8.45087   25.06432
H      9.82165    7.15954   23.83817
C     -0.11878    9.02907   18.01619
C      7.95222    5.68847   20.28591
H      7.34673    6.21698   19.53673
H      8.65267    5.02494   19.75901
H      8.51717    6.42913   20.86602
H      6.68786    8.93269   24.97601
H      9.77277    8.82784   21.95535
C      1.92776    5.28170   19.69203
C      4.09275    5.02800   24.45565
H      3.50501    5.76391   23.89188
H      3.39683    4.47361   25.10149
H      4.54309    4.31388   23.75488
C     -1.10657    7.92299   22.30742
H     -1.68610    8.05383   21.38226
H     -1.51576    7.06986   22.86463
H     -0.07179    7.69241   22.01965
C      7.83335    4.22397   22.33860
H      8.33817    4.98513   22.95067
H      8.59825    3.54994   21.92454
H      7.17135    3.63553   22.98948
C      2.40600    5.25920   21.14477
H      2.21102    4.27039   21.58603
H      1.87952    6.00666   21.75401
H      3.48809    5.44479   21.19506
C     -1.51210    6.24655   25.95591
H     -2.12281    6.54493   25.09202
H      6.27555    3.84962   25.57663
C     -1.58878    8.92167   18.42212
H     -1.82873    7.88678   18.70563
C      6.28913    3.80992   20.39525
H      5.62538    3.22206   21.04409
H      7.00040    3.13029   19.90468
H      5.67832    4.29519   19.62115
C     -0.48724    4.36524   24.63237
H     -1.10210    4.64446   23.76401
H     -1.01601    3.59377   25.21069
H      0.45832    3.94455   24.26290
C      2.56612    4.13540   18.90569
H      3.65946    4.23874   18.92097
H      2.22729    4.15546   17.86081
H      2.30419    3.16377   19.34602
C      0.40185    5.19757   19.61492
H      0.04886    4.29374   20.13328
H      0.07162    5.14696   18.56664
H     -0.06494    6.07216   20.08885
C      0.18379    8.08626   16.85086
H     -0.03261    7.04744   17.13233
H      1.23899    8.15805   16.55477
H     -0.43933    8.34566   15.98192
C      5.34865    8.57724   19.17544
H      6.41115    8.49179   18.90720
H      5.05854    7.65029   19.69041
C      4.68189    7.63520   16.93735
H      4.37734    6.69375   17.41317
H      5.73206    7.55103   16.61967
H      4.06045    7.79357   16.04410
Cl     3.80587   10.97479   22.62473
O      1.24160    8.40423   26.35386
C     -1.17209    9.20338   23.14231
C      4.57776    6.82185   26.16020
C      5.86648    4.66430   26.19020
C      4.89381   10.12671   17.24751
C      0.66216    5.21495   26.70393
C      7.31590    9.53335   24.30402
C      9.12475    9.47784   22.56036
C      0.23923   10.47381   17.65744
H     -1.31570    7.13833   26.56788
H     -2.09285    5.53414   26.56201
H     -2.24589    9.21945   17.59261
H     -1.79373    9.57663   19.28032
H      5.24144    9.42327   19.86915
C      1.45077    9.66436   27.06576
C     -0.56447   10.37899   22.37261
C     -2.61704    9.50174   23.54565
H      3.80288    6.42926   26.83426
H      5.36640    7.28805   26.76875
H      5.15448    4.23204   26.90804
H      6.69079    5.12689   26.74924
H      4.25227   10.30147   16.37153
H      5.94268   10.10773   16.91834
H      4.75879   10.95904   17.95288
H      0.14078    4.48093   27.33515
H      0.88993    6.10741   27.30197
H      1.60526    4.77218   26.35621
H      6.66481   10.10097   23.62367
H      7.88433   10.24573   24.92033
H      9.76089   10.17556   23.12397
H      8.47897   10.05380   21.88400
H     -0.36858   10.82349   16.80918
H      1.30194   10.54586   17.38942
H      0.05069   11.13580   18.51448
C      0.08455   10.21472   27.48294
C      2.28260    9.28585   28.29179
C      2.20721   10.66514   26.19014
H     -1.15554   10.58891   21.46858
H     -0.55387   11.27871   23.00120
H      0.46141   10.15147   22.05343
H     -3.02608    8.66794   24.13292
H     -3.24540    9.64639   22.65502
H     -2.66246   10.41130   24.16023
H     -0.44616    9.47375   28.09735
H     -0.52425   10.43561   26.59496
H      0.20438   11.13335   28.07640
H      1.76332    8.51559   28.87840
H      2.45108   10.16083   28.93449
H      3.25744    8.88612   27.98051
H      3.17487   10.25334   25.87301
H      1.62720   10.92929   25.29436
H      2.39691   11.58812   26.75837
