# Supplementary material for: Speciation, Structural Refinement, and Distribution of Ti Sites in Titanium Silicalite‐1 From 47/49Ti NMR Crystallography at 28.2 Tesla
Source: Angew Chem Int Ed Engl. 2026 Feb 24;65(15):e24232. doi: 10.1002/anie.202524232 (PMC13053924; doi:10.1002/anie.202524232)
Supplement: Supplementary file 2 — Supporting File 2: anie71223‐sup‐0002‐Data.zip. [file ANIE-65-e24232-s002.zip › xyz_submission/molecular/TiNMe2_OTBOS3.xyz]

142

Ti     8.14109   16.83051   15.57284
Si     9.82134   13.90112   14.97352
Si     4.72433   16.98674   15.93064
Si     9.38934   19.54469   14.26840
O     11.29627   14.12361   15.67333
O     10.04855   13.43655   13.40195
O      9.41416   20.14837   12.72805
O     10.88162   19.18274   14.87626
O      3.92767   15.55623   16.15547
O      8.98282   12.80657   15.86442
O      8.55923   18.12463   14.31537
O      8.71629   20.70811   15.22810
O      4.68061   18.01169   17.22079
O      8.90438   15.26710   15.04396
O      4.01274   17.74762   14.65446
O      6.32406   16.71073   15.68726
N      8.80364   17.30153   17.28213
C     12.50610   14.72656   15.09958
C      9.59738   19.43431   11.46841
C      9.42364   11.52065   16.38951
C      9.06495   13.44184   12.31991
C      7.56322   21.55991   14.93337
C      4.35632   14.39818   16.94112
C      3.78665   17.22138   13.30793
C     13.29749   15.26132   16.29473
H     12.75655   16.08280   16.78514
H     14.28318   15.62810   15.97575
H     13.45079   14.45669   17.02779
C      3.54711   18.74575   17.77398
C     13.28831   13.62255   14.38641
H     13.53147   12.80807   15.08448
H     14.22933   14.02006   13.97880
H     12.69352   13.21289   13.56010
C      9.93666   20.52114   10.44354
H      9.13047   21.26712   10.40278
H     10.06360   20.08860    9.44059
H     10.87004   21.03098   10.72307
C     12.15677   15.85773   14.13011
H     11.57995   15.47081   13.27894
H     13.08164   16.30389   13.73706
H     11.58208   16.65431   14.62346
C      8.16042   10.66120   16.43168
H      7.37817   11.17635   17.00100
H      8.35874    9.68707   16.90209
H      7.78594   10.48463   15.41386
C      8.15385   18.34823   18.06373
H      8.75512   19.27490   18.06362
H      7.15666   18.57610   17.65906
C     10.74286   18.42241   11.57758
H     11.68112   18.92499   11.85244
H     10.88838   17.91575   10.61153
H     10.52388   17.65664   12.33439
C      6.48939   20.80694   14.13974
H      6.87224   20.50801   13.15429
H      5.61862   21.46224   13.98539
H      6.15166   19.91047   14.67824
C     10.48020   10.86320   15.49654
H     10.10424   10.73473   14.47220
H     10.73939    9.87112   15.89831
H     11.39553   11.46964   15.45873
C      9.55484   12.38819   11.32430
H     10.57644   12.62735   10.99514
H      8.89983   12.35368   10.44287
H      9.55964   11.39354   11.79298
C      5.34124   13.57070   16.11182
H      4.88800   13.30698   15.14593
H      5.59234   12.63549   16.63303
H      6.27612   14.11657   15.93356
C      8.28617   18.73123   11.10009
H      8.03254   17.97992   11.85984
H      8.37443   18.23359   10.12269
H      7.46721   19.46160   11.03936
C      9.06284   14.83163   11.67587
H      8.76681   15.59449   12.40846
H      8.35637   14.86634   10.83317
H     10.06512   15.07996   11.29818
C      2.26244   17.91370   17.71643
H      1.98724   17.68728   16.67693
H      5.90617   15.41784   18.09776
C      9.98631   11.77412   17.79048
H     10.87374   12.41745   17.72205
C      3.07741   13.59874   17.20054
H      2.35648   14.20675   17.76306
H      3.29680   12.69218   17.78291
H      2.61460   13.30068   16.24901
C      8.05596   22.78747   14.15959
H      8.82297   23.32075   14.74010
H      7.22244   23.48110   13.97250
H      8.49005   22.48176   13.19797
C      7.01463   21.97253   16.29947
H      6.68129   21.08635   16.85676
H      6.16246   22.65765   16.18249
H      7.79475   22.47760   16.88572
C      3.38347   20.04439   16.97870
H      4.30567   20.64036   17.02787
H      2.55870   20.64569   17.38849
H      3.17351   19.81614   15.92439
C      7.66479   13.07385   12.82526
H      7.67898   12.10131   13.33671
H      6.97006   13.01282   11.97383
H      7.28196   13.82872   13.52620
C     10.04307   16.81446   17.86885
H     10.46728   15.99943   17.26746
H     10.79290   17.62561   17.93603
C      4.95082   16.33874   12.84683
H      5.89499   16.90031   12.86629
H      4.76783   16.00030   11.81612
H      5.05410   15.44836   13.48337
C      2.47522   16.43241   13.31269
H      2.55385   15.57220   13.99155
H      2.23701   16.07104   12.30071
H      1.65550   17.08020   13.65495
C      3.67168   18.45468   12.41208
H      2.84326   19.09150   12.75322
H      3.48191   18.15914   11.37020
H      4.60131   19.03974   12.45049
C     11.85639   21.42459   14.48519
H     11.83344   21.25404   13.40104
H     12.72549   22.05735   14.71474
H     10.94394   21.96564   14.76926
C     11.95809   20.09849   15.23969
C     11.87132   20.33402   16.75087
H     10.91351   20.80919   17.00514
H     12.69200   20.98541   17.08742
H     11.94484   19.37526   17.28453
C     13.26198   19.37962   14.88115
H     13.31681   18.41044   15.39561
H     14.13128   19.98245   15.18153
H     13.31380   19.20258   13.79727
C      4.98887   14.83519   18.26744
C      3.92984   19.03841   19.22714
H      8.01771   18.02230   19.11223
H      1.43286   18.47343   18.17332
H      2.38503   16.96546   18.25850
H     10.27227   10.83025   18.27855
H      9.23564   12.27878   18.41447
H      9.86742   16.42963   18.89065
H      5.25296   13.94879   18.86365
H      4.28778   15.44723   18.85264
H      3.15146   19.63326   19.72533
H      4.06346   18.09987   19.78442
H      4.87234   19.60332   19.26419
