# Supplementary material for: Speciation, Structural Refinement, and Distribution of Ti Sites in Titanium Silicalite‐1 From 47/49Ti NMR Crystallography at 28.2 Tesla
Source: Angew Chem Int Ed Engl. 2026 Feb 24;65(15):e24232. doi: 10.1002/anie.202524232 (PMC13053924; doi:10.1002/anie.202524232)
Supplement: Supplementary file 2 — Supporting File 2: anie71223‐sup‐0002‐Data.zip. [file ANIE-65-e24232-s002.zip › xyz_submission/molecular/TiOiPr_OTBOS3.xyz]

144

Ti    13.02094   13.86729    7.80633
Si    14.63903   16.33367    9.53322
Si     9.64863   13.27511    7.96993
Si    13.63995   14.01616    4.42417
O     13.96737   16.76584   10.98054
O     13.62348   15.34276    8.70207
O     12.33250   14.52232    3.56350
O     14.98548   17.70202    8.68338
O     13.82361   12.39973    4.18072
O     16.03711   15.48027    9.69778
O     13.34724   14.14635    6.03958
O     14.92738   14.93257    3.94976
O     11.23859   13.68912    8.13991
O     13.83609   12.39047    8.38692
O      9.28067   11.90345    8.79750
O      9.28642   13.01113    6.38328
O      8.71664   14.50345    8.54162
C     13.17749   15.92070   11.87819
C     11.91787   15.88487    3.23399
C     16.25536   15.14983    4.51185
C      9.62237   11.47037   10.14864
C     14.06882   11.63778    2.95917
C      9.42094   11.76674    5.62665
C     13.71504   14.48557   11.92036
H     14.76319   14.47507   12.25049
H     13.11915   13.88871   12.62585
H     13.65810   14.00440   10.93456
C      8.51602   15.83958    7.99456
C     17.34661   15.93486   10.14286
C     13.31808   16.56530   13.25694
H     12.94298   17.59703   13.23226
H     12.74993   15.99898   14.00766
H     14.37487   16.58025   13.55819
H     12.36689   18.12632    9.42182
H     12.47979   17.88367    7.65506
C     11.71976   15.94995   11.41027
H     11.62896   15.53094   10.39873
H     11.08488   15.36280   12.08927
H     11.35093   16.98537   11.39889
C     12.29255   16.87088    4.34547
H     13.38356   16.92900    4.46064
H     11.91362   17.87342    4.10096
H     11.85268   16.55856    5.30204
C     12.59170   16.27413    1.91649
H     12.31066   15.56701    1.12299
H     12.28525   17.28454    1.60775
H     13.68348   16.25371    2.03407
C     14.79531   11.34372    8.54596
H     14.38997   10.64628    9.29986
C      8.57892   10.39919   10.48088
H      8.66075    9.56823    9.76601
H      8.73464   10.00335   11.49380
H      7.56862   10.82510   10.41880
C     10.39772   15.81439    3.06944
H      9.92966   15.47134    4.00256
H      9.99188   16.80414    2.81394
H     10.13914   15.10828    2.26796
C      8.24267   10.85670    5.98153
H      7.29250   11.35938    5.75098
H      8.29088    9.92074    5.40748
H      8.26628   10.61889    7.05307
C      9.36693   12.17753    4.15530
H     10.18418   12.87541    3.92393
H      9.46047   11.29211    3.50933
H      8.40866   12.66899    3.93499
C     15.43723   10.97030    3.12979
H     15.44286   10.33847    4.02951
H     15.67548   10.34442    2.25748
H     16.22363   11.73123    3.23360
C     10.75544   11.07175    5.92765
H     10.82290   10.80568    6.99155
H     10.83308   10.14518    5.33903
H     11.60389   11.71684    5.65977
C     14.04956   12.52456    1.71171
H     14.80264   13.32137    1.78785
H     14.27120   11.92274    0.81814
H     13.06395   12.99246    1.58514
C     12.96075   10.58407    2.88099
H     11.98055   11.07768    2.82129
H     13.09386    9.94762    1.99424
H     12.97765    9.94656    3.77596
C     16.57796   14.15137    5.62759
H     16.45969   13.12001    5.26672
H     17.61763   14.28508    5.95987
H     15.91746   14.30539    6.49033
C      7.27728   15.79202    7.09519
H      6.39318   15.49049    7.67244
H      7.08453   16.78055    6.65087
H      7.43423   15.06448    6.28607
C     17.23336   14.97572    3.34479
H     16.94019   15.62042    2.50450
H     18.25500   15.24305    3.65250
H     17.23583   13.93125    3.00061
C      9.73281   16.31327    7.19384
H      9.93640   15.62903    6.35750
H      9.53815   17.31324    6.77933
H     10.62445   16.36616    7.83296
C     16.29956   16.58268    5.04954
H     15.56980   16.71244    5.86095
H     17.29821   16.81158    5.44923
H     16.07480   17.30162    4.24831
C     17.25652   17.18734   11.02346
H     16.61968   16.99879   11.89896
H     18.26031   17.47007   11.37461
H     16.83160   18.02946   10.45978
C     16.09539   11.94570    9.06971
H     15.91207   12.50153    9.99813
H     16.82868   11.15019    9.26701
H     16.51081   12.64297    8.32800
C     14.97344   10.60736    7.22281
H     15.38735   11.28238    6.46049
H     15.65847    9.75801    7.35964
H     14.00980   10.22661    6.85857
C      8.29284   16.75192    9.20429
H      9.16147   16.69511    9.87565
H      8.15889   17.79512    8.88252
H      7.39708   16.43793    9.75664
C     18.17420   16.21546    8.88448
H     17.67665   16.98402    8.27652
H     19.18087   16.56619    9.15469
H     18.27365   15.30026    8.28419
C     17.94658   14.77186   10.93380
H     17.95187   13.86489   10.31527
H     18.97982   15.00054   11.23030
H     17.35549   14.57403   11.84006
C     11.03455   10.86687   10.12462
H     11.76075   11.69464   10.24329
H     11.22420   10.14685   10.92730
C      9.52167   12.64521   11.11890
H      8.51337   13.07954   11.09400
H      9.73327   12.30886   12.14521
H     10.24608   13.42844   10.85636
H     11.32258   10.55057    9.11330
C     14.18224   18.91628    8.51799
C     12.68993   18.58234    8.47626
C     14.63253   19.52401    7.18856
C     14.50433   19.85361    9.68297
H     12.10282   19.49770    8.31390
H     14.38553   18.84835    6.35833
H     14.13107   20.48783    7.01701
H     15.71898   19.68917    7.19489
H     14.26222   19.36579   10.63638
H     13.92374   20.78458    9.60200
H     15.57247   20.11393    9.67705
