# Supplementary material for: Speciation, Structural Refinement, and Distribution of Ti Sites in Titanium Silicalite‐1 From 47/49Ti NMR Crystallography at 28.2 Tesla
Source: Angew Chem Int Ed Engl. 2026 Feb 24;65(15):e24232. doi: 10.1002/anie.202524232 (PMC13053924; doi:10.1002/anie.202524232)
Supplement: Supplementary file 2 — Supporting File 2: anie71223‐sup‐0002‐Data.zip. [file ANIE-65-e24232-s002.zip › xyz_submission/molecular/TiOTBOS4.xyz]

177

Ti    25.55351   17.09806    9.81223
Si    23.48085   15.57058    7.52341
Si    27.82968   18.46595    7.63476
Si    24.06093   19.38773   11.90384
Si    26.84213   15.01803   12.23743
O     24.28367   16.33762    8.75421
O     26.94921   17.77207    8.85343
O     24.79952   18.47518   10.73329
O     26.19468   15.82547   10.94457
O     22.16045   16.51229    7.24885
O     29.01950   17.36043    7.37889
O     25.10633   20.64624   12.07787
O     25.81496   13.75624   12.46862
O     23.15082   14.00582    7.93053
O     28.36054   19.97824    8.01041
O     22.52392   19.81449   11.49515
O     28.40683   14.57697   11.96053
O     24.35061   15.54633    6.12845
O     26.93845   18.62851    6.25652
O     23.94168   18.58819   13.33958
O     26.84371   15.94503   13.59557
C     21.20675   16.44336    6.14528
C     30.07509   17.27622    6.37858
C     25.11507   21.76941   13.00623
C     25.83358   12.68082   13.45407
C     22.40984   13.49954    9.08818
C     28.92372   20.57456    9.21621
C     21.96005   20.31775   10.24832
C     29.03129   13.99255   10.77573
C     25.46750   14.68215    5.75633
C     26.02280   19.72417    5.91035
C     22.94367   17.58611   13.73786
C     27.77955   17.01022   13.96777
C     23.39232   13.25417   10.23139
C     27.77791   20.92963   10.16273
C     21.71699   19.13668    9.30915
C     29.61123   15.13770    9.94277
H     24.20200   12.58690    9.90798
H     27.06511   21.60342    9.66552
H     21.07175   18.38912    9.79262
H     30.23583   15.79096   10.56739
H     22.87591   12.78596   11.08214
H     28.16794   21.43930   11.05491
H     21.22341   19.47660    8.38804
H     30.22799   14.74289    9.12190
H     23.84876   14.18870   10.57848
H     27.23072   20.03708   10.48985
H     22.65530   18.64199    9.03002
H     28.81492   15.75026    9.49959
C     19.84834   16.83262    6.73022
C     31.40817   17.29900    7.13285
C     25.35041   23.02648   12.16237
C     25.94271   11.36020   12.68321
H     19.50303   16.07622    7.44632
H     31.57263   18.28140    7.59549
H     24.49593   23.21452   11.49835
H     26.92427   11.27243   12.19715
H     19.09906   16.92533    5.93049
H     32.24275   17.09713    6.44584
H     25.48728   23.90349   12.81087
H     25.82232   10.50646   13.36646
H     19.92499   17.79403    7.25501
H     31.40383   16.53354    7.92114
H     26.25052   22.89933   11.54603
H     25.16119   11.30849   11.91262
C     21.64965   17.46839    5.10079
C     29.89367   15.92852    5.67529
C     26.28638   21.55372   13.96860
C     24.49146   12.75912   14.18520
H     21.69802   18.46601    5.55845
H     29.95527   15.11385    6.41089
H     27.22585   21.47122   13.40429
H     23.67040   12.63769   13.46499
H     20.94665   17.49802    4.25499
H     30.67183   15.77679    4.91249
H     26.37046   22.39499   14.67321
H     24.41268   11.97443   14.95187
H     22.64555   17.21231    4.71875
H     28.91185   15.88482    5.18746
H     26.14319   20.63074   14.54309
H     24.38352   13.73809   14.67101
C     21.12985   15.04499    5.52575
C     30.01250   18.42487    5.36810
C     23.80385   21.87334   13.78583
C     26.99237   12.81224   14.44689
H     20.36552   15.04205    4.73469
H     30.83605   18.32731    4.64491
H     23.84665   22.72808   14.47646
H     26.96060   11.97268   15.15745
H     20.85411   14.29275    6.27816
H     30.10875   19.39564    5.87672
H     22.95117   22.01282   13.10686
H     27.96011   12.79334   13.92486
H     22.09396   14.75725    5.08456
H     29.05839   18.40949    4.82460
H     23.63691   20.95782   14.37017
H     26.91674   13.75318   15.00798
C     24.89735   13.36357    5.22699
C     26.84618   20.87600    5.32364
C     21.67559   18.31197   14.19571
C     28.98182   16.38034   14.67342
H     24.39603   12.80795    6.03098
H     27.49370   21.31841    6.09227
H     21.19668   18.82813   13.35345
H     29.60185   15.81821   13.96310
H     25.70809   12.74795    4.80855
H     26.18075   21.65454    4.92270
H     20.96398   17.58790   14.61925
H     29.59490   17.16094   15.14326
H     24.16797   13.55855    4.42769
H     27.47427   20.50394    4.50151
H     21.92141   19.05005   14.97260
H     28.63492   15.68956   15.45482
C     26.39731   14.44257    6.94648
C     25.21939   20.18255    7.13004
C     22.63634   16.62485   12.58654
C     28.21481   17.82292   12.74652
H     26.81833   15.39096    7.30778
H     24.62553   19.35009    7.53332
H     23.54644   16.09546   12.27250
H     27.34658   18.29900   12.26939
H     27.23435   13.79554    6.64441
H     24.52103   20.97963    6.83347
H     21.90397   15.87300   12.91731
H     28.90573   18.61962   13.06080
H     25.86203   13.94079    7.76427
H     25.87502   20.57756    7.91722
H     22.20775   17.16103   11.72836
H     28.73272   17.18913   12.01367
C     21.33237   14.49382    9.51832
C     29.92564   19.63503    9.88798
C     22.88790   21.34812    9.60275
C     28.03767   13.19473    9.93722
H     21.77957   15.42633    9.88953
H     29.44281   18.70953   10.23080
H     23.86706   20.90564    9.37472
H     27.19378   13.81979    9.61713
H     20.73571   14.05302   10.33198
H     30.38087   20.13307   10.75700
H     22.44930   21.71928    8.66506
H     28.53919   12.82193    9.03192
H     20.66193   14.73905    8.68679
H     30.73139   19.37674    9.19014
H     23.04002   22.20428   10.27377
H     27.64164   12.34036   10.49998
C     21.78339   12.18362    8.61548
C     29.63340   21.84082    8.72729
C     20.63462   20.96548   10.65925
C     30.11236   13.05443   11.32072
H     22.56183   11.53023    8.19620
H     28.93215   22.46587    8.15611
H     20.01655   20.23760   11.20541
H     30.72583   13.56495   12.07377
H     21.02870   12.36830    7.83786
H     30.48033   21.57938    8.07814
H     20.81508   21.83064   11.31261
H     29.64798   12.17501   11.78707
H     21.30018   11.66330    9.45447
H     30.00904   22.42625    9.57655
H     20.07879   21.30302    9.77530
H     30.76890   12.70365   10.51117
C     26.20377   15.43187    4.64818
C     25.07003   19.14818    4.86303
C     23.57928   16.82300   14.90040
C     27.01692   17.89961   14.94562
H     25.53558   15.59293    3.79114
H     25.61417   18.88117    3.94885
H     23.78471   17.50529   15.73691
H     26.75676   17.32839   15.84470
H     27.07168   14.84919    4.30680
H     24.29585   19.88561    4.60679
H     22.89714   16.03468   15.25178
H     27.64419   18.75239   15.24351
H     26.54506   16.40790    5.02117
H     24.58548   18.24593    5.25962
H     24.52569   16.36829   14.57763
H     26.09322   18.26903   14.48073
