# Supplementary material for: Speciation, Structural Refinement, and Distribution of Ti Sites in Titanium Silicalite‐1 From 47/49Ti NMR Crystallography at 28.2 Tesla
Source: Angew Chem Int Ed Engl. 2026 Feb 24;65(15):e24232. doi: 10.1002/anie.202524232 (PMC13053924; doi:10.1002/anie.202524232)
Supplement: Supplementary file 2 — Supporting File 2: anie71223‐sup‐0002‐Data.zip. [file ANIE-65-e24232-s002.zip › xyz_submission/zeolites/Silicalite-1/Silicalite-1.xyz]

21

O      7.13651   13.31338    9.89103
F      5.99893   11.03300    7.03000
F      4.55575   12.64627   10.14178
Si     8.42674   13.36253    8.89963
F     11.71283   13.40780    8.04269
O      8.85682   14.90677    8.62617
F      8.42068   10.06851    7.48358
O      8.04781   12.71658    7.44508
Si    11.30046   12.49686    9.33502
F      6.47305   10.94428   10.95276
O      9.68482   12.57561    9.60337
F      8.04781   17.09696    7.44508
Si     7.59271   11.29472    6.78383
F     12.07082   13.06777   10.66842
F      7.94795   11.38868    5.19378
Si     6.04990   12.51876   10.80639
F      6.08416   13.22192   12.27844
F      7.13651   16.50015    9.89103
F     11.74269   10.95059    9.04141
Si     8.42674   16.45101    8.89963
F      9.68482   17.23792    9.60337
