# Supplementary material for: Speciation, Structural Refinement, and Distribution of Ti Sites in Titanium Silicalite‐1 From 47/49Ti NMR Crystallography at 28.2 Tesla
Source: Angew Chem Int Ed Engl. 2026 Feb 24;65(15):e24232. doi: 10.1002/anie.202524232 (PMC13053924; doi:10.1002/anie.202524232)
Supplement: Supplementary file 2 — Supporting File 2: anie71223‐sup‐0002‐Data.zip. [file ANIE-65-e24232-s002.zip › xyz_submission/zeolites/T-sites/TS-1_1/T1.xyz]

21

Ti 8.494940 8.884124 8.572510
O 7.022640 8.764129 9.615561
O 8.770488 7.379840 7.594567
O 8.331515 10.237375 7.384693
O 9.958818 9.169552 9.586985
Si 5.902275 9.434706 10.595004
Si 7.755233 6.455981 6.710341
Si 7.546755 11.471432 6.650328
Si 11.565848 9.398850 9.409824
F 5.772115 8.458164 11.899106
F 4.477465 9.520908 9.809108
F 6.330912 10.952180 11.046898
F 6.238062 7.088778 6.812208
F 8.230581 6.419989 5.145888
F 7.797893 4.955585 7.350407
F 5.941598 11.263166 6.878268
F 7.927251 11.495163 5.062717
F 8.058434 12.872554 7.329300
F 12.192117 8.504462 8.182158
F 12.198120 8.920337 10.834142
F 11.889634 10.970934 9.078032
