# Supplementary material for: Speciation, Structural Refinement, and Distribution of Ti Sites in Titanium Silicalite‐1 From 47/49Ti NMR Crystallography at 28.2 Tesla
Source: Angew Chem Int Ed Engl. 2026 Feb 24;65(15):e24232. doi: 10.1002/anie.202524232 (PMC13053924; doi:10.1002/anie.202524232)
Supplement: Supplementary file 2 — Supporting File 2: anie71223‐sup‐0002‐Data.zip. [file ANIE-65-e24232-s002.zip › xyz_submission/zeolites/T-sites/TS-1_1/T10.xyz]

21

Ti 12.247857 13.377318 6.547145
O 13.955266 12.736085 6.589685
O 11.588884 13.399798 8.240545
O 11.257453 12.349839 5.438085
O 12.259446 15.042563 5.839397
Si 15.483798 13.339174 6.489271
Si 11.223772 12.532866 9.582224
Si 11.506343 10.888145 4.748770
Si 12.352953 16.556920 6.448888
F 16.179963 13.284589 7.971631
F 16.348089 12.479446 5.403082
F 15.440041 14.877133 5.936700
F 12.048181 13.121662 10.876751
F 11.645748 10.979051 9.295565
F 9.611063 12.639572 9.884471
F 12.787994 10.960461 3.747924
F 11.725718 9.811153 5.962525
F 10.181187 10.527281 3.872397
F 13.904316 17.081865 6.395362
F 11.830232 16.485049 7.996492
F 11.385166 17.535246 5.574170
