# Supplementary material for: Speciation, Structural Refinement, and Distribution of Ti Sites in Titanium Silicalite‐1 From 47/49Ti NMR Crystallography at 28.2 Tesla
Source: Angew Chem Int Ed Engl. 2026 Feb 24;65(15):e24232. doi: 10.1002/anie.202524232 (PMC13053924; doi:10.1002/anie.202524232)
Supplement: Supplementary file 2 — Supporting File 2: anie71223‐sup‐0002‐Data.zip. [file ANIE-65-e24232-s002.zip › xyz_submission/zeolites/T-sites/TS-1_1/T11.xyz]

21

Ti 11.303191 12.548741 9.519453
O 11.778324 13.470874 8.034331
O 12.208486 13.181858 10.979896
O 11.749266 10.828289 9.220497
O 9.498003 12.640464 9.767022
Si 12.297744 13.435283 6.479496
Si 13.809696 13.413972 11.237947
Si 11.441184 9.236163 9.461007
Si 8.281341 13.415368 8.981324
F 13.829771 12.848177 6.424117
F 11.337898 12.461896 5.583791
F 12.232701 14.944779 5.853374
F 14.612750 12.757736 9.953051
F 14.270222 12.707202 12.640315
F 14.150240 15.007700 11.364749
F 12.114941 8.406853 8.218335
F 12.116425 8.756786 10.868788
F 9.836033 8.964000 9.606993
F 6.951756 13.473707 9.930826
F 7.928989 12.698072 7.555000
F 8.783558 14.923717 8.625265
