# Supplementary material for: Speciation, Structural Refinement, and Distribution of Ti Sites in Titanium Silicalite‐1 From 47/49Ti NMR Crystallography at 28.2 Tesla
Source: Angew Chem Int Ed Engl. 2026 Feb 24;65(15):e24232. doi: 10.1002/anie.202524232 (PMC13053924; doi:10.1002/anie.202524232)
Supplement: Supplementary file 2 — Supporting File 2: anie71223‐sup‐0002‐Data.zip. [file ANIE-65-e24232-s002.zip › xyz_submission/zeolites/T-sites/TS-1_1/T12.xyz]

21

Ti 13.693862 13.366316 11.096521
O 11.951919 13.029495 10.682725
O 14.697877 12.648412 9.764464
O 14.134623 12.607113 12.686386
O 14.054438 15.133726 11.209823
Si 11.213025 12.481836 9.320895
Si 16.216207 12.495095 9.155293
Si 14.508872 11.191669 13.409943
Si 13.675691 16.707469 10.999129
F 11.660894 13.434136 8.066418
F 11.686057 10.946452 9.002574
F 9.592834 12.525975 9.552126
F 17.253563 13.375596 10.049014
F 16.284185 13.096639 7.639625
F 16.671967 10.922374 9.172315
F 14.107469 11.343360 14.986797
F 16.096977 10.853490 13.200733
F 13.661277 9.941464 12.775521
F 12.099711 16.849589 10.567808
F 14.623504 17.341196 9.817157
F 13.883857 17.450649 12.437477
