# Supplementary material for: Speciation, Structural Refinement, and Distribution of Ti Sites in Titanium Silicalite‐1 From 47/49Ti NMR Crystallography at 28.2 Tesla
Source: Angew Chem Int Ed Engl. 2026 Feb 24;65(15):e24232. doi: 10.1002/anie.202524232 (PMC13053924; doi:10.1002/anie.202524232)
Supplement: Supplementary file 2 — Supporting File 2: anie71223‐sup‐0002‐Data.zip. [file ANIE-65-e24232-s002.zip › xyz_submission/zeolites/T-sites/TS-1_1/T2.xyz]

21

Ti 3.961299 10.487670 3.839655
O 2.732164 11.178042 2.706805
O 4.169981 11.609441 5.253333
O 5.539469 10.359588 2.981282
O 3.549303 8.788609 4.343753
Si 1.434825 11.004126 1.732669
Si 4.506933 11.443358 6.841147
Si 6.557898 10.904408 1.818445
Si 3.984667 7.225536 4.081723
F 1.275884 12.332851 0.792271
F 1.553551 9.686461 0.771070
F 0.118662 10.873055 2.685170
F 6.091621 11.089985 7.072577
F 3.622172 10.191451 7.421739
F 4.123934 12.865173 7.548481
F 8.065590 10.943741 2.457520
F 6.165837 12.424945 1.375072
F 6.500042 9.875157 0.547397
F 2.909551 6.490240 3.110863
F 4.004256 6.406022 5.495482
F 5.474047 7.181109 3.395822
