# Supplementary material for: Speciation, Structural Refinement, and Distribution of Ti Sites in Titanium Silicalite‐1 From 47/49Ti NMR Crystallography at 28.2 Tesla
Source: Angew Chem Int Ed Engl. 2026 Feb 24;65(15):e24232. doi: 10.1002/anie.202524232 (PMC13053924; doi:10.1002/anie.202524232)
Supplement: Supplementary file 2 — Supporting File 2: anie71223‐sup‐0002‐Data.zip. [file ANIE-65-e24232-s002.zip › xyz_submission/zeolites/T-sites/TS-1_1/T3.xyz]

21

Ti 15.693466 8.481607 6.734044
O 16.007371 8.394702 8.514665
O 13.923131 8.684233 6.395448
O 16.500021 9.955445 6.060110
O 16.269197 6.950397 5.940396
Si 16.091977 9.468455 9.746970
Si 12.320474 8.524670 6.679948
Si 16.536880 10.991851 4.790001
Si 16.509716 6.455451 4.399588
F 17.220955 8.918330 10.773337
F 14.632619 9.556192 10.467497
F 16.470227 10.956951 9.173074
F 12.023290 8.481000 8.285060
F 11.541621 9.767773 5.951434
F 11.783805 7.110622 6.054770
F 18.062381 10.985627 4.203540
F 15.511770 10.493333 3.617749
F 16.176333 12.509770 5.263201
F 18.077572 6.764438 4.021592
F 15.557193 7.295304 3.352512
F 16.132795 4.872534 4.309675
