# Supplementary material for: Speciation, Structural Refinement, and Distribution of Ti Sites in Titanium Silicalite‐1 From 47/49Ti NMR Crystallography at 28.2 Tesla
Source: Angew Chem Int Ed Engl. 2026 Feb 24;65(15):e24232. doi: 10.1002/anie.202524232 (PMC13053924; doi:10.1002/anie.202524232)
Supplement: Supplementary file 2 — Supporting File 2: anie71223‐sup‐0002‐Data.zip. [file ANIE-65-e24232-s002.zip › xyz_submission/zeolites/T-sites/TS-1_1/T4.xyz]

21

Ti 12.437737 8.554587 6.588154
O 14.221733 8.798988 6.430172
O 11.921154 8.417366 8.322682
O 11.662507 9.935981 5.709517
O 11.963784 7.019268 5.759231
Si 15.836643 8.574001 6.571939
Si 11.367555 9.363547 9.539108
Si 11.562762 11.128388 4.583292
Si 11.560141 6.453155 4.274626
F 16.262735 8.418328 8.146724
F 16.592406 9.898442 5.976852
F 16.253839 7.192520 5.807725
F 12.136134 8.993120 10.931866
F 11.667287 10.919890 9.111579
F 9.768946 9.081286 9.777605
F 12.855069 11.182297 3.588756
F 11.417007 12.559733 5.354857
F 10.226183 10.893360 3.677971
F 12.854044 6.515859 3.290094
F 10.332009 7.333776 3.627662
F 11.075211 4.911745 4.467946
