# Supplementary material for: Speciation, Structural Refinement, and Distribution of Ti Sites in Titanium Silicalite‐1 From 47/49Ti NMR Crystallography at 28.2 Tesla
Source: Angew Chem Int Ed Engl. 2026 Feb 24;65(15):e24232. doi: 10.1002/anie.202524232 (PMC13053924; doi:10.1002/anie.202524232)
Supplement: Supplementary file 2 — Supporting File 2: anie71223‐sup‐0002‐Data.zip. [file ANIE-65-e24232-s002.zip › xyz_submission/zeolites/T-sites/TS-1_1/T5.xyz]

21

Ti 11.435791 9.315999 9.504261
O 12.221658 8.407275 8.138117
O 12.161374 8.867464 11.105187
O 11.755132 11.067307 9.169304
O 9.650893 9.025716 9.648798
Si 12.528402 8.522109 6.538758
Si 13.735620 8.928967 11.543347
Si 11.302049 12.622850 9.395782
Si 8.388221 8.808052 8.634380
F 14.118927 8.770004 6.245517
F 11.694693 9.770231 5.879530
F 12.018740 7.117886 5.883505
F 14.596413 9.500450 10.268121
F 14.214533 7.412625 11.889564
F 13.868772 9.911842 12.839879
F 11.696976 13.502229 8.074916
F 12.069625 13.240984 10.707919
F 9.686255 12.670450 9.665259
F 7.005266 8.691003 9.499257
F 8.652444 7.420038 7.810185
F 8.375551 10.043623 7.558141
