# Supplementary material for: Speciation, Structural Refinement, and Distribution of Ti Sites in Titanium Silicalite‐1 From 47/49Ti NMR Crystallography at 28.2 Tesla
Source: Angew Chem Int Ed Engl. 2026 Feb 24;65(15):e24232. doi: 10.1002/anie.202524232 (PMC13053924; doi:10.1002/anie.202524232)
Supplement: Supplementary file 2 — Supporting File 2: anie71223‐sup‐0002‐Data.zip. [file ANIE-65-e24232-s002.zip › xyz_submission/zeolites/T-sites/TS-1_1/T6.xyz]

21

Ti 13.447925 8.953501 11.544441
O 11.777356 8.951749 10.826133
O 14.666862 9.403141 10.291429
O 13.794427 7.304242 12.200107
O 13.523394 10.223983 12.836316
Si 11.314874 9.474341 9.348861
Si 16.132092 9.424119 9.559384
Si 14.734479 6.447736 13.216160
Si 14.430208 11.457486 13.415568
F 12.082960 8.549911 8.235334
F 11.789478 11.025373 9.115249
F 9.691077 9.374765 9.294645
F 17.269130 8.814926 10.555752
F 16.044982 8.439982 8.255715
F 16.501622 10.962857 9.120065
F 14.099485 6.516188 14.720960
F 16.254972 7.074003 13.222507
F 14.743399 4.913890 12.670620
F 14.165070 11.564648 15.026389
F 16.009913 11.140187 13.086081
F 13.980091 12.868212 12.709380
