# Supplementary material for: Speciation, Structural Refinement, and Distribution of Ti Sites in Titanium Silicalite‐1 From 47/49Ti NMR Crystallography at 28.2 Tesla
Source: Angew Chem Int Ed Engl. 2026 Feb 24;65(15):e24232. doi: 10.1002/anie.202524232 (PMC13053924; doi:10.1002/anie.202524232)
Supplement: Supplementary file 2 — Supporting File 2: anie71223‐sup‐0002‐Data.zip. [file ANIE-65-e24232-s002.zip › xyz_submission/zeolites/T-sites/TS-1_1/T7.xyz]

21

Ti 8.478235 13.424491 8.803914
O 6.999294 13.266066 9.813723
O 8.060442 12.775386 7.160433
O 9.827452 12.476485 9.592397
O 8.928728 15.160728 8.584720
Si 5.908637 12.525733 10.775642
Si 7.535212 11.324216 6.617718
Si 11.438937 12.430614 9.313104
Si 8.445790 16.632668 9.101541
F 5.955371 13.318693 12.202691
F 4.426626 12.639165 10.085045
F 6.311347 10.954256 10.994948
F 5.953764 11.110899 6.975226
F 7.802789 11.308301 5.010689
F 8.391708 10.152207 7.378899
F 11.778207 13.380055 8.022943
F 12.200050 13.016365 10.644304
F 11.929638 10.904159 8.983335
F 7.316406 16.434116 10.261545
F 7.769981 17.414238 7.837675
F 9.747209 17.419563 9.716761
