# Supplementary material for: Speciation, Structural Refinement, and Distribution of Ti Sites in Titanium Silicalite‐1 From 47/49Ti NMR Crystallography at 28.2 Tesla
Source: Angew Chem Int Ed Engl. 2026 Feb 24;65(15):e24232. doi: 10.1002/anie.202524232 (PMC13053924; doi:10.1002/anie.202524232)
Supplement: Supplementary file 2 — Supporting File 2: anie71223‐sup‐0002‐Data.zip. [file ANIE-65-e24232-s002.zip › xyz_submission/zeolites/T-sites/TS-1_1/T7T7.xyz]

33

Ti     8.50572   13.26575    9.00101
Si     7.52512   11.15278    6.75039
Si    11.46874   17.50276    9.36382
O      9.86908   17.55977    9.71706
O      9.86908   12.28873    9.71706
Ti     8.50572   16.58275    9.00101
Si     5.98916   17.26486   11.01449
F      4.51471   12.76096   10.31742
O      9.11530   14.92425    8.65173
F      6.39509   18.84640   11.12817
Si    11.46874   12.34574    9.36382
F      7.96471   18.53682    5.18948
Si     7.52512   18.69571    6.75039
F      6.39509   11.00210   11.12817
F      7.96471   11.31168    5.18948
F      6.03047   16.58830   12.49618
F     12.24948   12.98926   10.65555
O      7.85026   12.58844    7.45243
Si     5.98916   12.58364   11.01449
F     11.69494   13.30714    8.05546
O      7.11753   16.47193   10.14668
F      5.94061   19.05996    6.90794
F     11.99708   10.83471    9.02097
F      5.94061   10.78854    6.90794
F      8.39514    9.97331    7.48027
F     11.99708   19.01379    9.02097
O      7.11753   13.37657   10.14668
F     12.24948   16.85924   10.65555
F      6.03047   13.26020   12.49618
F     11.69494   16.54136    8.05546
F      8.39514   19.87519    7.48027
O      7.85026   17.26006    7.45243
F      4.51471   17.08754   10.31742
