# Supplementary material for: Speciation, Structural Refinement, and Distribution of Ti Sites in Titanium Silicalite‐1 From 47/49Ti NMR Crystallography at 28.2 Tesla
Source: Angew Chem Int Ed Engl. 2026 Feb 24;65(15):e24232. doi: 10.1002/anie.202524232 (PMC13053924; doi:10.1002/anie.202524232)
Supplement: Supplementary file 2 — Supporting File 2: anie71223‐sup‐0002‐Data.zip. [file ANIE-65-e24232-s002.zip › xyz_submission/zeolites/T-sites/TS-1_1/T8.xyz]

21

Ti 16.099479 12.546847 9.279966
O 17.258471 13.381880 10.371500
O 16.193334 13.299066 7.626107
O 14.439760 12.728297 10.000512
O 16.546180 10.792446 9.145883
Si 18.590109 13.482349 11.312497
Si 15.350559 13.362031 6.226145
Si 13.482672 13.398561 11.161321
Si 16.115738 9.255565 9.514637
F 18.304862 12.784741 12.765383
F 19.813183 12.739525 10.510086
F 18.943394 15.054003 11.580126
F 13.821203 12.827691 6.514392
F 16.047483 12.417646 5.092324
F 15.339939 14.892784 5.651116
F 11.921304 13.218589 10.683238
F 13.682937 12.647506 12.603155
F 13.867640 14.969915 11.371286
F 17.226872 8.589704 10.511739
F 16.023552 8.345427 8.158107
F 14.644841 9.289278 10.223670
