# Supplementary material for: Speciation, Structural Refinement, and Distribution of Ti Sites in Titanium Silicalite‐1 From 47/49Ti NMR Crystallography at 28.2 Tesla
Source: Angew Chem Int Ed Engl. 2026 Feb 24;65(15):e24232. doi: 10.1002/anie.202524232 (PMC13053924; doi:10.1002/anie.202524232)
Supplement: Supplementary file 2 — Supporting File 2: anie71223‐sup‐0002‐Data.zip. [file ANIE-65-e24232-s002.zip › xyz_submission/zeolites/T-sites/TS-1_1/T9.xyz]

21

Ti 15.403471 13.368042 6.344329
O 16.237341 13.228151 7.946894
O 13.706009 12.771350 6.607043
O 16.201289 12.393234 5.042832
O 15.359739 15.078911 5.777520
Si 16.132055 12.481673 9.399158
Si 12.182184 13.385833 6.524865
Si 16.495382 10.836581 4.661602
Si 15.308751 16.629705 6.287454
F 17.159137 13.239426 10.403624
F 14.606829 12.594280 9.998836
F 16.555762 10.912644 9.197506
F 11.518982 13.401822 8.015481
F 11.303712 12.475226 5.488515
F 12.221843 14.914496 5.939036
F 18.035184 10.730811 4.127675
F 15.463174 10.326203 3.498451
F 16.398834 9.896433 5.996611
F 16.140188 16.765008 7.685435
F 13.753117 17.094537 6.520266
F 16.004621 17.506277 5.110230
