# Supplementary material for: Speciation, Structural Refinement, and Distribution of Ti Sites in Titanium Silicalite‐1 From 47/49Ti NMR Crystallography at 28.2 Tesla
Source: Angew Chem Int Ed Engl. 2026 Feb 24;65(15):e24232. doi: 10.1002/anie.202524232 (PMC13053924; doi:10.1002/anie.202524232)
Supplement: Supplementary file 2 — Supporting File 2: anie71223‐sup‐0002‐Data.zip. [file ANIE-65-e24232-s002.zip › xyz_submission/zeolites/T-sites/TS-1_1_5/T1.xyz]

21

Ti 8.513500 8.867660 8.602591
O 7.112956 8.750507 9.743001
O 8.767080 7.362731 7.620935
O 8.284770 10.215805 7.421806
O 10.014783 9.163560 9.553105
Si 5.928973 9.447829 10.624894
Si 7.757363 6.448852 6.722025
Si 7.537793 11.462473 6.669940
Si 11.616853 9.419598 9.389326
F 5.682868 8.488463 11.923109
F 4.566940 9.543438 9.736256
F 6.336449 10.968627 11.085598
F 6.241611 7.086918 6.806320
F 8.250470 6.414731 5.163345
F 7.783682 4.948479 7.362458
F 5.928183 11.281327 6.879095
F 7.936142 11.477491 5.087020
F 8.058857 12.859192 7.350060
F 12.275215 8.528714 8.175359
F 12.242069 8.962499 10.823002
F 11.913465 10.995409 9.052014
