# Supplementary material for: Speciation, Structural Refinement, and Distribution of Ti Sites in Titanium Silicalite‐1 From 47/49Ti NMR Crystallography at 28.2 Tesla
Source: Angew Chem Int Ed Engl. 2026 Feb 24;65(15):e24232. doi: 10.1002/anie.202524232 (PMC13053924; doi:10.1002/anie.202524232)
Supplement: Supplementary file 2 — Supporting File 2: anie71223‐sup‐0002‐Data.zip. [file ANIE-65-e24232-s002.zip › xyz_submission/zeolites/T-sites/TS-1_1_5/T10.xyz]

21

Ti 12.259077 13.376839 6.562815
O 13.966921 12.734818 6.588028
O 11.618365 13.417378 8.263485
O 11.250786 12.335609 5.484075
O 12.265084 15.035699 5.839471
Si 15.493865 13.343581 6.492841
Si 11.237374 12.538644 9.593549
Si 11.509385 10.887945 4.769366
Si 12.353664 16.555248 6.437671
F 16.182488 13.295979 7.978802
F 16.367153 12.482335 5.415150
F 15.448819 14.880097 5.936689
F 12.059546 13.111151 10.897111
F 11.649556 10.984569 9.290540
F 9.624852 12.652419 9.892869
F 12.796708 10.984985 3.776175
F 11.725184 9.789628 5.962381
F 10.188764 10.541505 3.878025
F 13.904921 17.080965 6.387700
F 11.824303 16.496021 7.982895
F 11.386118 17.523212 5.550993
