# Supplementary material for: Speciation, Structural Refinement, and Distribution of Ti Sites in Titanium Silicalite‐1 From 47/49Ti NMR Crystallography at 28.2 Tesla
Source: Angew Chem Int Ed Engl. 2026 Feb 24;65(15):e24232. doi: 10.1002/anie.202524232 (PMC13053924; doi:10.1002/anie.202524232)
Supplement: Supplementary file 2 — Supporting File 2: anie71223‐sup‐0002‐Data.zip. [file ANIE-65-e24232-s002.zip › xyz_submission/zeolites/T-sites/TS-1_1_5/T11.xyz]

21

Ti 11.305964 12.561194 9.524504
O 11.784519 13.472506 8.033210
O 12.205101 13.206814 10.983876
O 11.752268 10.839239 9.238025
O 9.500626 12.650660 9.769791
Si 12.304972 13.435738 6.478592
Si 13.805555 13.430212 11.252967
Si 11.443596 9.246630 9.476944
Si 8.281117 13.418509 8.981426
F 13.837537 12.849072 6.425089
F 11.346280 12.462615 5.581340
F 12.239702 14.944335 5.849920
F 14.612003 12.754212 9.980700
F 14.251671 12.733707 12.665726
F 14.158249 15.022375 11.368800
F 12.125499 8.419061 8.237391
F 12.113974 8.771658 10.888561
F 9.837962 8.971406 9.612907
F 6.950455 13.474187 9.929635
F 7.934241 12.695407 7.557050
F 8.778772 14.927362 8.619933
