# Supplementary material for: Speciation, Structural Refinement, and Distribution of Ti Sites in Titanium Silicalite‐1 From 47/49Ti NMR Crystallography at 28.2 Tesla
Source: Angew Chem Int Ed Engl. 2026 Feb 24;65(15):e24232. doi: 10.1002/anie.202524232 (PMC13053924; doi:10.1002/anie.202524232)
Supplement: Supplementary file 2 — Supporting File 2: anie71223‐sup‐0002‐Data.zip. [file ANIE-65-e24232-s002.zip › xyz_submission/zeolites/T-sites/TS-1_1_5/T12.xyz]

21

Ti 13.685972 13.355954 11.084664
O 11.947013 13.041668 10.646906
O 14.717347 12.645113 9.770462
O 14.077051 12.570163 12.673267
O 14.049419 15.120315 11.223593
Si 11.214731 12.471462 9.291967
Si 16.229005 12.493710 9.143969
Si 14.515428 11.160559 13.370274
Si 13.675808 16.698149 11.041012
F 11.654326 13.416688 8.031144
F 11.703777 10.937178 8.995752
F 9.594425 12.506761 9.520962
F 17.280218 13.369711 10.027199
F 16.276356 13.104932 7.631725
F 16.684354 10.920654 9.144685
F 14.169393 11.298872 14.958463
F 16.103692 10.869360 13.104964
F 13.689532 9.888945 12.745631
F 12.100636 16.867405 10.616173
F 14.623351 17.347710 9.868080
F 13.893931 17.411983 12.492511
