# Supplementary material for: Speciation, Structural Refinement, and Distribution of Ti Sites in Titanium Silicalite‐1 From 47/49Ti NMR Crystallography at 28.2 Tesla
Source: Angew Chem Int Ed Engl. 2026 Feb 24;65(15):e24232. doi: 10.1002/anie.202524232 (PMC13053924; doi:10.1002/anie.202524232)
Supplement: Supplementary file 2 — Supporting File 2: anie71223‐sup‐0002‐Data.zip. [file ANIE-65-e24232-s002.zip › xyz_submission/zeolites/T-sites/TS-1_1_5/T2.xyz]

21

Ti 3.947957 10.501252 3.843537
O 2.717096 11.210141 2.721569
O 4.170587 11.608779 5.265723
O 5.526202 10.370658 2.986444
O 3.525577 8.800588 4.333169
Si 1.426981 11.017681 1.740674
Si 4.513465 11.440469 6.852139
Si 6.551595 10.921448 1.833184
Si 3.974814 7.237227 4.094034
F 1.277516 12.328546 0.773568
F 1.551299 9.678489 0.809918
F 0.099867 10.901920 2.679496
F 6.097718 11.085993 7.084274
F 3.624331 10.191442 7.431669
F 4.137625 12.862321 7.560240
F 8.056419 10.957546 2.477302
F 6.162176 12.444560 1.396567
F 6.498059 9.897004 0.557947
F 2.904114 6.477243 3.135499
F 3.996221 6.444759 5.522906
F 5.466071 7.191419 3.411579
