# Supplementary material for: Speciation, Structural Refinement, and Distribution of Ti Sites in Titanium Silicalite‐1 From 47/49Ti NMR Crystallography at 28.2 Tesla
Source: Angew Chem Int Ed Engl. 2026 Feb 24;65(15):e24232. doi: 10.1002/anie.202524232 (PMC13053924; doi:10.1002/anie.202524232)
Supplement: Supplementary file 2 — Supporting File 2: anie71223‐sup‐0002‐Data.zip. [file ANIE-65-e24232-s002.zip › xyz_submission/zeolites/T-sites/TS-1_1_5/T3.xyz]

21

Ti 15.695971 8.509426 6.714144
O 16.010700 8.420265 8.491850
O 13.924376 8.685233 6.367745
O 16.488568 10.001846 6.059077
O 16.301421 6.983818 5.932424
Si 16.098438 9.467744 9.745628
Si 12.321892 8.535318 6.657824
Si 16.530794 11.010809 4.767603
Si 16.520241 6.467469 4.395789
F 17.220806 8.883639 10.762127
F 14.632781 9.545920 10.454418
F 16.498909 10.966628 9.219838
F 12.028252 8.481073 8.263550
F 11.550235 9.795130 5.950310
F 11.775839 7.129084 6.024180
F 18.053102 10.987866 4.174432
F 15.500685 10.485787 3.611180
F 16.172991 12.539715 5.209424
F 18.086806 6.761368 4.002478
F 15.556989 7.303570 3.355539
F 16.132337 4.885733 4.325650
