# Supplementary material for: Speciation, Structural Refinement, and Distribution of Ti Sites in Titanium Silicalite‐1 From 47/49Ti NMR Crystallography at 28.2 Tesla
Source: Angew Chem Int Ed Engl. 2026 Feb 24;65(15):e24232. doi: 10.1002/anie.202524232 (PMC13053924; doi:10.1002/anie.202524232)
Supplement: Supplementary file 2 — Supporting File 2: anie71223‐sup‐0002‐Data.zip. [file ANIE-65-e24232-s002.zip › xyz_submission/zeolites/T-sites/TS-1_1_5/T4.xyz]

21

Ti 12.460030 8.523684 6.587264
O 14.247705 8.713221 6.392007
O 11.965481 8.424951 8.329830
O 11.696758 9.913981 5.713636
O 11.922621 6.996796 5.777333
Si 15.864540 8.539390 6.584619
Si 11.379798 9.367937 9.534671
Si 11.557606 11.116451 4.603511
Si 11.555186 6.454320 4.274496
F 16.253546 8.415715 8.170731
F 16.605920 9.870650 5.987585
F 16.336938 7.158715 5.848273
F 12.127715 8.998554 10.939479
F 11.676250 10.926601 9.114520
F 9.777804 9.083494 9.743151
F 12.828950 11.183072 3.581085
F 11.414099 12.537986 5.397145
F 10.207950 10.881831 3.719649
F 12.870458 6.539555 3.321207
F 10.336220 7.339599 3.616562
F 11.064235 4.909890 4.426344
