# Supplementary material for: Speciation, Structural Refinement, and Distribution of Ti Sites in Titanium Silicalite‐1 From 47/49Ti NMR Crystallography at 28.2 Tesla
Source: Angew Chem Int Ed Engl. 2026 Feb 24;65(15):e24232. doi: 10.1002/anie.202524232 (PMC13053924; doi:10.1002/anie.202524232)
Supplement: Supplementary file 2 — Supporting File 2: anie71223‐sup‐0002‐Data.zip. [file ANIE-65-e24232-s002.zip › xyz_submission/zeolites/T-sites/TS-1_1_5/T5.xyz]

21

Ti 11.442015 9.322831 9.497944
O 12.234396 8.416307 8.133376
O 12.166588 8.874956 11.099379
O 11.761338 11.074273 9.165471
O 9.655761 9.036484 9.637296
Si 12.536555 8.528676 6.532892
Si 13.740110 8.932200 11.542325
Si 11.306752 12.628604 9.395655
Si 8.388995 8.813088 8.629323
F 14.127740 8.764872 6.232282
F 11.707132 9.782871 5.879465
F 12.014553 7.128356 5.879349
F 14.606030 9.499741 10.269308
F 14.210826 7.414052 11.892551
F 13.871999 9.916559 12.837711
F 11.693235 13.506849 8.071231
F 12.076537 13.246740 10.706309
F 9.692070 12.676822 9.673120
F 7.008956 8.704168 9.499417
F 8.648650 7.419164 7.814202
F 8.370265 10.039595 7.543120
