# Supplementary material for: Speciation, Structural Refinement, and Distribution of Ti Sites in Titanium Silicalite‐1 From 47/49Ti NMR Crystallography at 28.2 Tesla
Source: Angew Chem Int Ed Engl. 2026 Feb 24;65(15):e24232. doi: 10.1002/anie.202524232 (PMC13053924; doi:10.1002/anie.202524232)
Supplement: Supplementary file 2 — Supporting File 2: anie71223‐sup‐0002‐Data.zip. [file ANIE-65-e24232-s002.zip › xyz_submission/zeolites/T-sites/TS-1_1_5/T6.xyz]

21

Ti 13.463674 8.943296 11.506145
O 11.790383 8.954707 10.794634
O 14.682006 9.432086 10.265619
O 13.827269 7.279819 12.116279
O 13.530883 10.184822 12.825876
Si 11.334980 9.481703 9.316520
Si 16.146241 9.432719 9.530581
Si 14.738766 6.440953 13.172424
Si 14.436927 11.424413 13.394539
F 12.099874 8.548811 8.207697
F 11.820675 11.029449 9.082527
F 9.712030 9.401883 9.252856
F 17.276120 8.812790 10.529406
F 16.053365 8.456126 8.221625
F 16.533458 10.970649 9.108126
F 14.068912 6.539279 14.660151
F 16.260317 7.063457 13.205310
F 14.755145 4.898856 12.651246
F 14.156163 11.550411 15.002321
F 16.016009 11.092951 13.081133
F 14.002291 12.829976 12.670680
