# Supplementary material for: Speciation, Structural Refinement, and Distribution of Ti Sites in Titanium Silicalite‐1 From 47/49Ti NMR Crystallography at 28.2 Tesla
Source: Angew Chem Int Ed Engl. 2026 Feb 24;65(15):e24232. doi: 10.1002/anie.202524232 (PMC13053924; doi:10.1002/anie.202524232)
Supplement: Supplementary file 2 — Supporting File 2: anie71223‐sup‐0002‐Data.zip. [file ANIE-65-e24232-s002.zip › xyz_submission/zeolites/T-sites/TS-1_1_5/T7.xyz]

21

Ti 8.483896 13.423600 8.816659
O 7.008775 13.263923 9.832854
O 8.053116 12.787515 7.170594
O 9.830652 12.460431 9.590421
O 8.947030 15.158062 8.617351
Si 5.917433 12.525642 10.795162
Si 7.536239 11.333673 6.627695
Si 11.442805 12.427380 9.309891
Si 8.457031 16.637306 9.107340
F 5.962710 13.319624 12.222185
F 4.435271 12.634868 10.102305
F 6.322525 10.955673 11.021243
F 5.955335 11.113239 6.981810
F 7.806711 11.318808 5.021009
F 8.393864 10.161306 7.387607
F 11.767417 13.378128 8.016942
F 12.203244 13.020042 10.638292
F 11.944871 10.903566 8.984402
F 7.313517 16.453243 10.254776
F 7.802948 17.400833 7.821260
F 9.754389 17.430923 9.723783
