# Supplementary material for: Speciation, Structural Refinement, and Distribution of Ti Sites in Titanium Silicalite‐1 From 47/49Ti NMR Crystallography at 28.2 Tesla
Source: Angew Chem Int Ed Engl. 2026 Feb 24;65(15):e24232. doi: 10.1002/anie.202524232 (PMC13053924; doi:10.1002/anie.202524232)
Supplement: Supplementary file 2 — Supporting File 2: anie71223‐sup‐0002‐Data.zip. [file ANIE-65-e24232-s002.zip › xyz_submission/zeolites/T-sites/TS-1_1_5/T7T7.xyz]

33

F     11.67759   16.56519    8.02301
F     11.98220   19.03135    9.01360
F      7.99338   11.29328    5.20994
F      5.93910   19.12498    6.88162
Si     7.52333   18.74106    6.76087
Si     6.01691   17.25427   11.05472
O      7.81690   17.30867    7.48440
F      4.54069   17.04424   10.37059
F      5.93910   10.73252    6.88162
F     11.67759   13.29231    8.02301
O      9.88152   17.54363    9.72490
F      6.39648   11.01473   11.16014
F      7.99338   18.56422    5.20994
Si     6.01691   12.60323   11.05472
F     11.98220   10.82615    9.01360
Si    11.47564   17.50996    9.34708
O      7.15099   13.38464   10.18353
O      9.08692   14.92875    8.60544
F      6.39648   18.84277   11.16014
O      7.81690   12.54883    7.48440
Si    11.47564   12.34755    9.34708
F     12.28432   12.99918   10.61632
F      8.39465    9.94144    7.49604
O      9.88152   12.31387    9.72490
F      4.54069   12.81326   10.37059
F      8.39465   19.91607    7.49604
Ti     8.50652   16.58961    8.99967
F      6.07959   16.59348   12.54363
O      7.15099   16.47286   10.18353
Si     7.52333   11.11644    6.76087
F      6.07959   13.26402   12.54363
F     12.28432   16.85832   10.61632
Ti     8.50652   13.26789    8.99967
