# Supplementary material for: Speciation, Structural Refinement, and Distribution of Ti Sites in Titanium Silicalite‐1 From 47/49Ti NMR Crystallography at 28.2 Tesla
Source: Angew Chem Int Ed Engl. 2026 Feb 24;65(15):e24232. doi: 10.1002/anie.202524232 (PMC13053924; doi:10.1002/anie.202524232)
Supplement: Supplementary file 2 — Supporting File 2: anie71223‐sup‐0002‐Data.zip. [file ANIE-65-e24232-s002.zip › xyz_submission/zeolites/T-sites/TS-1_1_5/T8.xyz]

21

Ti 16.102527 12.537906 9.303919
O 17.282486 13.377372 10.368266
O 16.174708 13.298540 7.654498
O 14.448854 12.723584 10.036343
O 16.546922 10.782481 9.165019
Si 18.600683 13.486667 11.326359
Si 15.350325 13.352525 6.243793
Si 13.488202 13.409992 11.184224
Si 16.116654 9.244661 9.531323
F 18.304007 12.789950 12.777905
F 19.834780 12.750857 10.536954
F 18.943926 15.060427 11.596245
F 13.819460 12.811792 6.509284
F 16.072139 12.407745 5.126516
F 15.342646 14.881136 5.665092
F 11.929418 13.253361 10.688870
F 13.672074 12.656051 12.628516
F 13.887239 14.978072 11.393501
F 17.229237 8.579352 10.528486
F 16.027304 8.332880 8.175414
F 14.642539 9.279410 10.235069
