# Supplementary material for: Speciation, Structural Refinement, and Distribution of Ti Sites in Titanium Silicalite‐1 From 47/49Ti NMR Crystallography at 28.2 Tesla
Source: Angew Chem Int Ed Engl. 2026 Feb 24;65(15):e24232. doi: 10.1002/anie.202524232 (PMC13053924; doi:10.1002/anie.202524232)
Supplement: Supplementary file 2 — Supporting File 2: anie71223‐sup‐0002‐Data.zip. [file ANIE-65-e24232-s002.zip › xyz_submission/zeolites/T-sites/TS-1_1_5/T9.xyz]

21

Ti 15.407325 13.364690 6.341204
O 16.267936 13.200969 7.927258
O 13.708251 12.780903 6.616474
O 16.174290 12.405849 5.008001
O 15.367863 15.082001 5.798140
Si 16.151084 12.484256 9.393536
Si 12.184782 13.392559 6.515281
Si 16.490804 10.849922 4.643696
Si 15.315921 16.639874 6.282465
F 17.168210 13.260943 10.394840
F 14.620555 12.608034 9.978524
F 16.582742 10.914573 9.222985
F 11.506431 13.398060 7.999449
F 11.319570 12.484116 5.466279
F 12.224971 14.923098 5.934479
F 18.033134 10.750197 4.116972
F 15.467246 10.318314 3.482132
F 16.397212 9.922445 5.988320
F 16.150561 16.810832 7.674746
F 13.759632 17.104118 6.508183
F 16.013127 17.494616 5.088945
