# Supplementary material for: Speciation, Structural Refinement, and Distribution of Ti Sites in Titanium Silicalite‐1 From 47/49Ti NMR Crystallography at 28.2 Tesla
Source: Angew Chem Int Ed Engl. 2026 Feb 24;65(15):e24232. doi: 10.1002/anie.202524232 (PMC13053924; doi:10.1002/anie.202524232)
Supplement: Supplementary file 2 — Supporting File 2: anie71223‐sup‐0002‐Data.zip. [file ANIE-65-e24232-s002.zip › xyz_submission/zeolites/T-sites/TS-1_1_9/T1.xyz]

21

Ti 8.533817 8.878591 8.619773
O 7.144615 8.792554 9.776006
O 8.768717 7.356188 7.660020
O 8.307574 10.211562 7.420756
O 10.046416 9.179960 9.547812
Si 5.945885 9.462018 10.657749
Si 7.763595 6.452288 6.745721
Si 7.553144 11.460971 6.680401
Si 11.649006 9.429562 9.382540
F 5.700308 8.484789 11.944243
F 4.596438 9.558237 9.749556
F 6.322068 10.980548 11.149948
F 6.248888 7.092225 6.836245
F 8.258651 6.436228 5.188026
F 7.789120 4.944342 7.368551
F 5.944595 11.258628 6.875621
F 7.960449 11.493955 5.099657
F 8.056989 12.857650 7.373914
F 12.307581 8.539162 8.168728
F 12.269449 8.967736 10.815933
F 11.948998 11.005797 9.048595
