# Supplementary material for: Speciation, Structural Refinement, and Distribution of Ti Sites in Titanium Silicalite‐1 From 47/49Ti NMR Crystallography at 28.2 Tesla
Source: Angew Chem Int Ed Engl. 2026 Feb 24;65(15):e24232. doi: 10.1002/anie.202524232 (PMC13053924; doi:10.1002/anie.202524232)
Supplement: Supplementary file 2 — Supporting File 2: anie71223‐sup‐0002‐Data.zip. [file ANIE-65-e24232-s002.zip › xyz_submission/zeolites/T-sites/TS-1_1_9/T10.xyz]

21

Ti 12.262089 13.386905 6.557451
O 13.971161 12.748906 6.586702
O 11.616536 13.417683 8.256477
O 11.260203 12.349503 5.468037
O 12.267369 15.049379 5.842614
Si 15.500695 13.350486 6.489840
Si 11.243104 12.543931 9.591732
Si 11.516083 10.898127 4.759940
Si 12.362585 16.567309 6.444561
F 16.191265 13.296095 7.974946
F 16.367728 12.487203 5.407997
F 15.461198 14.888550 5.936347
F 12.067123 13.123775 10.890833
F 11.658824 10.989257 9.296577
F 9.630788 12.655138 9.894097
F 12.800053 10.992627 3.762087
F 11.740633 9.807261 5.958904
F 10.191291 10.543385 3.878214
F 13.915344 17.088646 6.391773
F 11.836729 16.505985 7.991450
F 11.397015 17.541793 5.562885
