# Supplementary material for: Speciation, Structural Refinement, and Distribution of Ti Sites in Titanium Silicalite‐1 From 47/49Ti NMR Crystallography at 28.2 Tesla
Source: Angew Chem Int Ed Engl. 2026 Feb 24;65(15):e24232. doi: 10.1002/anie.202524232 (PMC13053924; doi:10.1002/anie.202524232)
Supplement: Supplementary file 2 — Supporting File 2: anie71223‐sup‐0002‐Data.zip. [file ANIE-65-e24232-s002.zip › xyz_submission/zeolites/T-sites/TS-1_1_9/T11.xyz]

21

Ti 11.316325 12.550672 9.523672
O 11.790324 13.478201 8.041193
O 12.233024 13.175430 10.979998
O 11.749763 10.827359 9.217802
O 9.515312 12.661157 9.787128
Si 12.307319 13.452170 6.485130
Si 13.834380 13.413543 11.231341
Si 11.451355 9.232793 9.456326
Si 8.287297 13.431919 9.015297
F 13.841348 12.871936 6.428203
F 11.349237 12.478899 5.587276
F 12.235727 14.962383 5.861861
F 14.633163 12.771744 9.936590
F 14.305207 12.695405 12.625175
F 14.167087 15.008579 11.369114
F 12.105394 8.406574 8.201413
F 12.146149 8.749367 10.853307
F 9.849480 8.953968 9.628905
F 6.975608 13.501753 9.989529
F 7.908981 12.699426 7.603900
F 8.780787 14.937697 8.633781
