# Supplementary material for: Speciation, Structural Refinement, and Distribution of Ti Sites in Titanium Silicalite‐1 From 47/49Ti NMR Crystallography at 28.2 Tesla
Source: Angew Chem Int Ed Engl. 2026 Feb 24;65(15):e24232. doi: 10.1002/anie.202524232 (PMC13053924; doi:10.1002/anie.202524232)
Supplement: Supplementary file 2 — Supporting File 2: anie71223‐sup‐0002‐Data.zip. [file ANIE-65-e24232-s002.zip › xyz_submission/zeolites/T-sites/TS-1_1_9/T12.xyz]

21

Ti 13.699980 13.367500 11.098556
O 11.961311 13.037803 10.668584
O 14.722810 12.639688 9.786817
O 14.110170 12.605069 12.695499
O 14.061221 15.134417 11.206868
Si 11.222196 12.482670 9.310695
Si 16.234565 12.497737 9.158255
Si 14.523651 11.189163 13.396382
Si 13.708552 16.715247 11.005149
F 11.661450 13.434340 8.053500
F 11.701417 10.948087 8.997785
F 9.602899 12.523836 9.547265
F 17.280967 13.368799 10.051075
F 16.281780 13.123547 7.651499
F 16.690602 10.924775 9.141870
F 14.149918 11.320971 14.980094
F 16.113363 10.882397 13.155911
F 13.694377 9.928325 12.755843
F 12.131584 16.891434 10.590030
F 14.652398 17.335211 9.812958
F 13.955010 17.440616 12.446282
