# Supplementary material for: Speciation, Structural Refinement, and Distribution of Ti Sites in Titanium Silicalite‐1 From 47/49Ti NMR Crystallography at 28.2 Tesla
Source: Angew Chem Int Ed Engl. 2026 Feb 24;65(15):e24232. doi: 10.1002/anie.202524232 (PMC13053924; doi:10.1002/anie.202524232)
Supplement: Supplementary file 2 — Supporting File 2: anie71223‐sup‐0002‐Data.zip. [file ANIE-65-e24232-s002.zip › xyz_submission/zeolites/T-sites/TS-1_1_9/T2.xyz]

21

Ti 3.948028 10.490162 3.859101
O 2.737665 11.171459 2.699631
O 4.121968 11.608417 5.280838
O 5.550247 10.364029 3.041997
O 3.533533 8.792932 4.362850
Si 1.430578 11.016484 1.734131
Si 4.499897 11.423445 6.858509
Si 6.546453 10.917059 1.863251
Si 3.972337 7.231268 4.100073
F 1.272704 12.356324 0.809089
F 1.539368 9.704498 0.762138
F 0.117114 10.882238 2.690040
F 6.086037 11.050436 7.045561
F 3.617697 10.174017 7.445598
F 4.151293 12.840213 7.590031
F 8.062602 10.953241 2.483003
F 6.142343 12.438150 1.431910
F 6.479324 9.897451 0.585106
F 2.893950 6.494680 3.134089
F 3.992478 6.420596 5.518690
F 5.460682 7.181828 3.413202
