# Supplementary material for: Speciation, Structural Refinement, and Distribution of Ti Sites in Titanium Silicalite‐1 From 47/49Ti NMR Crystallography at 28.2 Tesla
Source: Angew Chem Int Ed Engl. 2026 Feb 24;65(15):e24232. doi: 10.1002/anie.202524232 (PMC13053924; doi:10.1002/anie.202524232)
Supplement: Supplementary file 2 — Supporting File 2: anie71223‐sup‐0002‐Data.zip. [file ANIE-65-e24232-s002.zip › xyz_submission/zeolites/T-sites/TS-1_1_9/T3.xyz]

21

Ti 15.702491 8.476769 6.754000
O 16.034438 8.390805 8.532180
O 13.929542 8.667946 6.423717
O 16.498055 9.957811 6.082957
O 16.293938 6.951368 5.959477
Si 16.096452 9.468008 9.762784
Si 12.323581 8.529269 6.702948
Si 16.542868 10.997335 4.816348
Si 16.525119 6.458019 4.416253
F 17.227042 8.944606 10.801272
F 14.635686 9.532507 10.481476
F 16.455203 10.959417 9.183743
F 12.025474 8.493292 8.307853
F 11.559330 9.779537 5.972192
F 11.770798 7.121273 6.076761
F 18.065449 10.978415 4.223158
F 15.508496 10.512097 3.647218
F 16.205901 12.517852 5.300214
F 18.090199 6.765853 4.027158
F 15.565020 7.304001 3.380960
F 16.148932 4.874188 4.326574
