# Supplementary material for: Speciation, Structural Refinement, and Distribution of Ti Sites in Titanium Silicalite‐1 From 47/49Ti NMR Crystallography at 28.2 Tesla
Source: Angew Chem Int Ed Engl. 2026 Feb 24;65(15):e24232. doi: 10.1002/anie.202524232 (PMC13053924; doi:10.1002/anie.202524232)
Supplement: Supplementary file 2 — Supporting File 2: anie71223‐sup‐0002‐Data.zip. [file ANIE-65-e24232-s002.zip › xyz_submission/zeolites/T-sites/TS-1_1_9/T4.xyz]

21

Ti 12.452938 8.540977 6.592959
O 14.239418 8.769147 6.429095
O 11.940892 8.426359 8.329545
O 11.679224 9.923131 5.715605
O 11.956949 7.008500 5.766615
Si 15.856098 8.558593 6.581704
Si 11.381434 9.369622 9.546090
Si 11.565339 11.124954 4.601420
Si 11.559285 6.459356 4.273083
F 16.279075 8.429500 8.159888
F 16.607557 9.876139 5.968289
F 16.285206 7.169392 5.835194
F 12.146984 8.995436 10.939418
F 11.679010 10.928844 9.128013
F 9.782570 9.084266 9.777938
F 12.849394 11.182561 3.595386
F 11.426101 12.549556 5.387917
F 10.220186 10.897196 3.707123
F 12.859443 6.533331 3.298027
F 10.335294 7.347526 3.628677
F 11.066728 4.916576 4.439980
