# Supplementary material for: Speciation, Structural Refinement, and Distribution of Ti Sites in Titanium Silicalite‐1 From 47/49Ti NMR Crystallography at 28.2 Tesla
Source: Angew Chem Int Ed Engl. 2026 Feb 24;65(15):e24232. doi: 10.1002/anie.202524232 (PMC13053924; doi:10.1002/anie.202524232)
Supplement: Supplementary file 2 — Supporting File 2: anie71223‐sup‐0002‐Data.zip. [file ANIE-65-e24232-s002.zip › xyz_submission/zeolites/T-sites/TS-1_1_9/T5.xyz]

21

Ti 11.447099 9.333714 9.505194
O 12.232999 8.408296 8.147256
O 12.187344 8.949700 11.116399
O 11.737739 11.081809 9.128394
O 9.667302 9.020681 9.669708
Si 12.525172 8.523414 6.543739
Si 13.765563 8.943213 11.546415
Si 11.298414 12.636656 9.386344
Si 8.395192 8.821192 8.662752
F 14.114019 8.771927 6.236065
F 11.684671 9.775142 5.898553
F 12.010297 7.122051 5.884735
F 14.633821 9.480933 10.263540
F 14.170932 7.405817 11.898099
F 13.963786 9.913684 12.843377
F 11.676926 13.528555 8.069606
F 12.084333 13.238844 10.693787
F 9.686770 12.692095 9.677108
F 7.017259 8.707005 9.535946
F 8.646640 7.439718 7.824618
F 8.383551 10.067233 7.599387
