# Supplementary material for: Speciation, Structural Refinement, and Distribution of Ti Sites in Titanium Silicalite‐1 From 47/49Ti NMR Crystallography at 28.2 Tesla
Source: Angew Chem Int Ed Engl. 2026 Feb 24;65(15):e24232. doi: 10.1002/anie.202524232 (PMC13053924; doi:10.1002/anie.202524232)
Supplement: Supplementary file 2 — Supporting File 2: anie71223‐sup‐0002‐Data.zip. [file ANIE-65-e24232-s002.zip › xyz_submission/zeolites/T-sites/TS-1_1_9/T6.xyz]

21

Ti 13.465882 8.958455 11.544031
O 11.798405 8.958518 10.817242
O 14.701088 9.425762 10.313684
O 13.810219 7.305671 12.194258
O 13.530818 10.224619 12.840382
Si 11.329849 9.486272 9.343535
Si 16.151761 9.436111 9.553520
Si 14.743742 6.451807 13.219405
Si 14.437806 11.459434 13.418033
F 12.099331 8.563122 8.228822
F 11.803690 11.038209 9.115479
F 9.706162 9.391339 9.285770
F 17.300717 8.816076 10.530209
F 16.041949 8.459854 8.245789
F 16.522903 10.975813 9.120098
F 14.102790 6.528499 14.721452
F 16.265298 7.075892 13.228913
F 14.751894 4.915882 12.679063
F 14.158693 11.572423 15.026547
F 16.019137 11.136939 13.102023
F 13.997688 12.868751 12.702249
