# Supplementary material for: Speciation, Structural Refinement, and Distribution of Ti Sites in Titanium Silicalite‐1 From 47/49Ti NMR Crystallography at 28.2 Tesla
Source: Angew Chem Int Ed Engl. 2026 Feb 24;65(15):e24232. doi: 10.1002/anie.202524232 (PMC13053924; doi:10.1002/anie.202524232)
Supplement: Supplementary file 2 — Supporting File 2: anie71223‐sup‐0002‐Data.zip. [file ANIE-65-e24232-s002.zip › xyz_submission/zeolites/T-sites/TS-1_1_9/T7.xyz]

21

Ti 8.509850 13.424748 8.877090
O 7.033641 13.309092 9.899447
O 8.084206 12.765462 7.239021
O 9.860221 12.466665 9.651899
O 8.984238 15.152639 8.657425
Si 5.942027 12.539655 10.838199
Si 7.547431 11.327843 6.673801
Si 11.466252 12.425465 9.338043
Si 8.483575 16.642847 9.100525
F 5.966950 13.310352 12.276750
F 4.462374 12.635474 10.138883
F 6.382211 10.975204 11.040428
F 5.965505 11.130648 7.033507
F 7.809754 11.330190 5.065262
F 8.390620 10.127307 7.404933
F 11.779830 13.392945 8.052794
F 12.250969 12.989512 10.663603
F 11.948673 10.903207 8.974347
F 7.323979 16.489385 10.236264
F 7.858263 17.358981 7.773277
F 9.768913 17.455344 9.718807
