# Supplementary material for: Speciation, Structural Refinement, and Distribution of Ti Sites in Titanium Silicalite‐1 From 47/49Ti NMR Crystallography at 28.2 Tesla
Source: Angew Chem Int Ed Engl. 2026 Feb 24;65(15):e24232. doi: 10.1002/anie.202524232 (PMC13053924; doi:10.1002/anie.202524232)
Supplement: Supplementary file 2 — Supporting File 2: anie71223‐sup‐0002‐Data.zip. [file ANIE-65-e24232-s002.zip › xyz_submission/zeolites/T-sites/TS-1_1_9/T7T7.xyz]

33

Si     7.52144   11.11410    6.77754
F      6.40169   18.85227   11.17927
F     12.29970   16.86971   10.60782
O      7.80543   12.54618    7.50610
F      5.93681   10.72730    6.88417
O      9.89225   17.55039    9.72518
O      7.16925   13.39172   10.21058
F      8.00330   11.29472    5.23042
Ti     8.51014   13.27516    9.00975
O      9.89225   12.32361    9.72518
F      8.38946   19.93377    7.51757
O      7.16925   16.48228   10.21058
F     11.98682   10.83023    9.00751
F     12.29970   13.00429   10.60782
Si    11.48512   17.52071    9.34217
F      5.93681   19.14670    6.88417
O      7.80543   17.32782    7.50610
F      6.08694   13.26905   12.56544
Si     6.02841   17.26218   11.07484
F     11.68087   16.57733    8.01615
Ti     8.51014   16.59884    9.00975
F      4.55576   17.04513   10.38493
F     11.98682   19.04378    9.00751
F      6.40169   11.02173   11.17927
Si     6.02841   12.61182   11.07484
F      8.00330   18.57928    5.23042
Si    11.48512   12.35329    9.34217
F      8.38946    9.94023    7.51757
F     11.68087   13.29667    8.01615
O      9.08173   14.93700    8.60469
F      4.55576   12.82887   10.38493
F      6.08694   16.60495   12.56544
Si     7.52144   18.75990    6.77754
