# Supplementary material for: Speciation, Structural Refinement, and Distribution of Ti Sites in Titanium Silicalite‐1 From 47/49Ti NMR Crystallography at 28.2 Tesla
Source: Angew Chem Int Ed Engl. 2026 Feb 24;65(15):e24232. doi: 10.1002/anie.202524232 (PMC13053924; doi:10.1002/anie.202524232)
Supplement: Supplementary file 2 — Supporting File 2: anie71223‐sup‐0002‐Data.zip. [file ANIE-65-e24232-s002.zip › xyz_submission/zeolites/T-sites/TS-1_1_9/T8.xyz]

21

Ti 16.120813 12.541982 9.295955
O 17.297874 13.382722 10.363414
O 16.179688 13.309550 7.649259
O 14.468630 12.716410 10.035247
O 16.578561 10.789671 9.148986
Si 18.615390 13.494822 11.321981
Si 15.352766 13.363370 6.239714
Si 13.504709 13.406665 11.178248
Si 16.143484 9.253593 9.519034
F 18.324732 12.800078 12.776026
F 19.850513 12.755829 10.536203
F 18.953966 15.070294 11.587521
F 13.821684 12.825047 6.508139
F 16.070026 12.414722 5.122700
F 15.346604 14.891610 5.658320
F 11.946906 13.248627 10.681194
F 13.681145 12.653449 12.624131
F 13.904702 14.975978 11.381349
F 17.247010 8.588012 10.525961
F 16.056145 8.336842 8.165510
F 14.665252 9.299850 10.215025
