# Supplementary material for: Speciation, Structural Refinement, and Distribution of Ti Sites in Titanium Silicalite‐1 From 47/49Ti NMR Crystallography at 28.2 Tesla
Source: Angew Chem Int Ed Engl. 2026 Feb 24;65(15):e24232. doi: 10.1002/anie.202524232 (PMC13053924; doi:10.1002/anie.202524232)
Supplement: Supplementary file 2 — Supporting File 2: anie71223‐sup‐0002‐Data.zip. [file ANIE-65-e24232-s002.zip › xyz_submission/zeolites/T-sites/TS-1_1_9/T9.xyz]

21

Ti 15.421269 13.370418 6.303590
O 16.292318 13.149636 7.876597
O 13.718429 12.795636 6.579806
O 16.180975 12.442322 4.941790
O 15.394216 15.100221 5.796335
Si 16.164529 12.501912 9.373078
Si 12.193266 13.405794 6.495544
Si 16.476133 10.874751 4.605781
Si 15.341142 16.640094 6.338867
F 17.178754 13.318202 10.347344
F 14.630157 12.655396 9.940640
F 16.603247 10.928175 9.285184
F 11.514152 13.379007 7.979556
F 11.327040 12.514276 5.432131
F 12.232709 14.944977 5.935068
F 18.017089 10.731084 4.088650
F 15.452916 10.337039 3.447745
F 16.355085 9.982312 5.972947
F 16.104592 16.712712 7.780143
F 13.781684 17.120823 6.501861
F 16.110664 17.538712 5.227619
