# Supplementary material for: Speciation, Structural Refinement, and Distribution of Ti Sites in Titanium Silicalite‐1 From 47/49Ti NMR Crystallography at 28.2 Tesla
Source: Angew Chem Int Ed Engl. 2026 Feb 24;65(15):e24232. doi: 10.1002/anie.202524232 (PMC13053924; doi:10.1002/anie.202524232)
Supplement: Supplementary file 2 — Supporting File 2: anie71223‐sup‐0002‐Data.zip. [file ANIE-65-e24232-s002.zip › xyz_submission/zeolites/Ti_speciation/B/B.xyz]

18

F     11.87475   13.29212   10.69848
F     17.23228    8.50683   10.49790
O     16.60600   10.78055    9.24974
F     13.88121   14.97935   11.38492
F     19.78298   12.75132   10.48824
O     14.39239   12.71103   10.03872
H     16.43640   12.72069    6.85507
F     15.97853    8.39239    8.16656
F     18.25758   12.75183   12.73169
F     13.63986   12.65771   12.61154
Si    13.43862   13.42367   11.17974
F     18.94523   15.04534   11.61919
O     15.96525   13.15771    7.64824
Ti    16.06068   12.50180    9.36024
Si    16.11790    9.23960    9.55372
F     14.65869    9.32267   10.27698
O     17.24003   13.44028   10.34503
Si    18.56749   13.49042   11.30195
