# Supplementary material for: Speciation, Structural Refinement, and Distribution of Ti Sites in Titanium Silicalite‐1 From 47/49Ti NMR Crystallography at 28.2 Tesla
Source: Angew Chem Int Ed Engl. 2026 Feb 24;65(15):e24232. doi: 10.1002/anie.202524232 (PMC13053924; doi:10.1002/anie.202524232)
Supplement: Supplementary file 2 — Supporting File 2: anie71223‐sup‐0002‐Data.zip. [file ANIE-65-e24232-s002.zip › xyz_submission/zeolites/Ti_speciation/C/C.xyz]

15

O     15.95295   13.05094    7.73062
F     13.61998   12.66503   12.69418
F     19.76196   12.68902   10.65963
O     16.87168   10.75362    9.28416
F     13.90043   14.94908   11.41539
F     18.15422   12.79186   12.84320
Si    13.46723   13.38359   11.23053
H     16.99273   10.05006    9.99727
O     14.44793   12.62490   10.15139
Ti    16.10562   12.39266    9.43868
O     17.23298   13.41676   10.40466
H     16.51712   12.68340    6.96233
F     18.91211   15.04265   11.67563
Si    18.52713   13.47990   11.40014
F     11.91813   13.26572   10.70213
