# Supplementary material for: Speciation, Structural Refinement, and Distribution of Ti Sites in Titanium Silicalite‐1 From 47/49Ti NMR Crystallography at 28.2 Tesla
Source: Angew Chem Int Ed Engl. 2026 Feb 24;65(15):e24232. doi: 10.1002/anie.202524232 (PMC13053924; doi:10.1002/anie.202524232)
Supplement: Supplementary file 2 — Supporting File 2: anie71223‐sup‐0002‐Data.zip. [file ANIE-65-e24232-s002.zip › xyz_submission/zeolites/Ti_speciation/D/D.xyz]

21

H     14.52573   14.28665    8.64408
H     14.50085   10.71715    7.33427
H     15.64692   14.51488    7.50730
F     19.84104   12.84063   10.47124
H     14.08233   11.78094    8.47895
Si    13.57161   13.29158   11.07473
Si    18.57717   13.33534   11.39824
F     18.77444   14.91208   11.81257
Ti    16.34104   12.51823    9.13743
F     18.48981   12.38748   12.74493
O     14.55707   11.67711    7.59836
O     14.46865   12.53476    9.95774
F     13.96752   14.87842   11.33139
F     13.69448   12.52247   12.52436
O     17.50360   12.72625    7.78240
O     17.18069   13.18396   10.59717
H     15.79813   10.14211    9.67416
O     16.53935   10.66484    9.26082
H     17.27477   12.61353    6.81780
F     11.98784   13.26941   10.56951
O     15.49110   14.34469    8.49376
