# Supplementary material for: Speciation, Structural Refinement, and Distribution of Ti Sites in Titanium Silicalite‐1 From 47/49Ti NMR Crystallography at 28.2 Tesla
Source: Angew Chem Int Ed Engl. 2026 Feb 24;65(15):e24232. doi: 10.1002/anie.202524232 (PMC13053924; doi:10.1002/anie.202524232)
Supplement: Supplementary file 2 — Supporting File 2: anie71223‐sup‐0002‐Data.zip. [file ANIE-65-e24232-s002.zip › xyz_submission/zeolites/Ti_speciation/E/E.xyz]

24

O     15.00149   12.66503    7.36997
F     16.09415   12.45878    4.91989
H     18.29498   13.55319    7.90129
Si    18.72133   13.38699   11.25082
O     14.70085   12.85634    9.90288
F     14.73397    9.34450   10.07226
F     15.80653   14.90105    5.84615
O     17.36713   13.32304    7.69371
F     12.11674   13.35972   10.30418
O     16.73451   10.74671    9.02056
F     18.94633   14.96813   11.61377
F     18.58331   12.55291   12.65358
F     19.98637   12.83224   10.34496
Si    13.63264   13.41687   10.98400
Si    16.20950    9.24407    9.36889
O     17.36164   13.19162   10.40492
F     13.93805   14.96930   11.40778
Si    15.18760   13.39962    5.86953
H     14.05852   12.72773    7.69358
F     13.63343   13.47628    5.34466
Ti    16.36003   12.53599    9.04253
F     13.60299   12.52937   12.37177
F     16.05803    8.34302    8.00998
F     17.27478    8.47345   10.34761
