# Supplementary material for: Speciation, Structural Refinement, and Distribution of Ti Sites in Titanium Silicalite‐1 From 47/49Ti NMR Crystallography at 28.2 Tesla
Source: Angew Chem Int Ed Engl. 2026 Feb 24;65(15):e24232. doi: 10.1002/anie.202524232 (PMC13053924; doi:10.1002/anie.202524232)
Supplement: Supplementary file 2 — Supporting File 2: anie71223‐sup‐0002‐Data.zip. [file ANIE-65-e24232-s002.zip › xyz_submission/zeolites/Ti_speciation/F/F.xyz]

27

Si    18.60005   13.33227   11.07049
H     14.70204   13.46056    8.29954
F     13.72449   13.28338    5.56697
F     15.80613   14.98981    5.66817
F     14.67129    8.21199   10.44464
F     18.90299   14.95104   11.53084
O     15.43873   10.61989    9.64373
O     17.41508   13.80245    9.89644
H     17.18114   14.77151    9.83374
O     14.75776   13.16704    9.89762
O     17.40975   11.47685    7.90098
Si    13.64814   13.52272   11.01881
F     16.03508    8.45925    8.17843
F     20.05762   12.93912   10.37427
Si    15.86000    9.04637    9.69556
H     18.56163   11.20752    9.89117
F     13.72403   12.60928   12.38273
Ti    16.37488   12.15037    9.22834
F     16.21921   12.44187    5.16982
Si    15.28431   13.48135    5.98194
F     18.31919   12.79681   12.62900
F     13.84146   15.07680   11.51648
O     17.90079   11.65848   10.46103
O     15.41538   13.19975    7.62119
H     17.08518   10.88916    7.17469
F     12.11792   13.40332   10.38738
F     17.27643    8.80725   10.46220
